# Supplementary material for: Landscape of genome-wide age-related DNA methylation in breast tissue
Source: Oncotarget. 2017 Nov 29;8(70):114648–62. doi: 10.18632/oncotarget.22754 (PMC5777721; doi:10.18632/oncotarget.22754)
Supplement: Supplementary file 3 [file oncotarget-08-114648-s003.xlsx]

## Sheet: Sheet1
X	Y	Odds ratio	Lower 95%	Upper 95%	Prob>ChiSq	FDR
DNMT3A expression	cg18557556	6.57237	2.50755	17.2264	4.218e-05	0.0513331
DNMT3A expression	cg04925385	6.075	2.32651	15.8631	8.566e-05	0.0521241
DNMT3A expression	cg01839993	4.81481	1.8973	12.2187	0.0005	0.152125
DNMT3A expression	cg20543544	4.81481	1.8973	12.2187	0.0005	0.152125
DNMT3A expression	cg17265115	3.86364	1.55752	9.58428	0.0025	0.507083
DNMT3A expression	cg25061843	3.86364	1.55752	9.58428	0.0025	0.507083
DNMT3A expression	cg09137382	3.3719	1.38098	8.23306	0.0061	0.529022
DNMT3A expression	cg09409930	3.3719	1.38098	8.23306	0.0061	0.529022
DNMT3A expression	cg09727692	3.3719	1.38098	8.23306	0.0061	0.529022
DNMT3A expression	cg11599526	3.3719	1.38098	8.23306	0.0061	0.529022
DNMT3A expression	cg12639558	3.3719	1.38098	8.23306	0.0061	0.529022
DNMT3A expression	cg16226644	3.3719	1.38098	8.23306	0.0061	0.529022
DNMT3A expression	cg17015340	3.3719	1.38098	8.23306	0.0061	0.529022
DNMT3A expression	cg00991848	3.13043	1.28509	7.62564	0.01	0.529022
DNMT3A expression	cg02865822	3.13043	1.28509	7.62564	0.01	0.529022
DNMT3A expression	cg08317252	3.13043	1.28509	7.62564	0.01	0.529022
DNMT3A expression	cg13941669	3.13043	1.28509	7.62564	0.01	0.529022
DNMT3A expression	cg14023774	3.13043	1.28509	7.62564	0.01	0.529022
DNMT3A expression	cg16113692	3.13043	1.28509	7.62564	0.01	0.529022
DNMT3A expression	cg18982073	3.13043	1.28509	7.62564	0.01	0.529022
DNMT3A expression	cg22532475	3.13043	1.28509	7.62564	0.01	0.529022
DNMT3A expression	cg25399461	3.13043	1.28509	7.62564	0.01	0.529022
DNMT3A expression	cg00573165	0.337596	0.140002	0.814066	0.0135	0.529022
DNMT3A expression	cg26883434	2.96212	1.2284	7.14275	0.0135	0.529022
DNMT3A expression	cg00411411	2.75	1.14314	6.61554	0.0213	0.529022
DNMT3A expression	cg00593900	2.75	1.14314	6.61554	0.0213	0.529022
DNMT3A expression	cg00664406	2.75	1.14314	6.61554	0.0213	0.529022
DNMT3A expression	cg04271792	2.75	1.14314	6.61554	0.0213	0.529022
DNMT3A expression	cg05590196	2.75	1.14314	6.61554	0.0213	0.529022
DNMT3A expression	cg05725804	2.75	1.14314	6.61554	0.0213	0.529022
DNMT3A expression	cg06707236	2.75	1.14314	6.61554	0.0213	0.529022
DNMT3A expression	cg07523958	2.75	1.14314	6.61554	0.0213	0.529022
DNMT3A expression	cg07850604	2.75	1.14314	6.61554	0.0213	0.529022
DNMT3A expression	cg08278892	2.75	1.14314	6.61554	0.0213	0.529022
DNMT3A expression	cg08378505	2.75	1.14314	6.61554	0.0213	0.529022
DNMT3A expression	cg08687825	2.75	1.14314	6.61554	0.0213	0.529022
DNMT3A expression	cg16026922	2.75	1.14314	6.61554	0.0213	0.529022
DNMT3A expression	cg17080740	2.75	1.14314	6.61554	0.0213	0.529022
DNMT3A expression	cg18143296	2.75	1.14314	6.61554	0.0213	0.529022
DNMT3A expression	cg18395636	2.75	1.14314	6.61554	0.0213	0.529022
DNMT3A expression	cg18493027	2.75	1.14314	6.61554	0.0213	0.529022
DNMT3A expression	cg19399220	2.75	1.14314	6.61554	0.0213	0.529022
DNMT3A expression	cg19955284	0.363636	0.151159	0.874782	0.0213	0.529022
DNMT3A expression	cg22309696	2.75	1.14314	6.61554	0.0213	0.529022
DNMT3A expression	cg23156348	2.75	1.14314	6.61554	0.0213	0.529022
DNMT3A expression	cg25105633	2.75	1.14314	6.61554	0.0213	0.529022
DNMT3A expression	cg25507001	2.75	1.14314	6.61554	0.0213	0.529022
DNMT3A expression	cg26545313	2.75	1.14314	6.61554	0.0213	0.529022
DNMT3A expression	cg27522573	2.75	1.14314	6.61554	0.0213	0.529022
DNMT3A expression	cg01144053	2.55556	1.06433	6.13614	0.0326	0.530203
DNMT3A expression	cg02774015	2.55556	1.06433	6.13614	0.0326	0.530203
DNMT3A expression	cg02779535	2.55556	1.06433	6.13614	0.0326	0.530203
DNMT3A expression	cg04368796	2.55556	1.06433	6.13614	0.0326	0.530203
DNMT3A expression	cg08767938	2.55556	1.06433	6.13614	0.0326	0.530203
DNMT3A expression	cg10947146	2.55556	1.06433	6.13614	0.0326	0.530203
DNMT3A expression	cg11719157	2.55556	1.06433	6.13614	0.0326	0.530203
DNMT3A expression	cg11915218	2.55556	1.06433	6.13614	0.0326	0.530203
DNMT3A expression	cg12226046	2.55556	1.06433	6.13614	0.0326	0.530203
DNMT3A expression	cg12258785	2.55556	1.06433	6.13614	0.0326	0.530203
DNMT3A expression	cg13640100	2.55556	1.06433	6.13614	0.0326	0.530203
DNMT3A expression	cg13844474	2.55556	1.06433	6.13614	0.0326	0.530203
DNMT3A expression	cg16601415	2.55556	1.06433	6.13614	0.0326	0.530203
DNMT3A expression	cg19851222	2.55556	1.06433	6.13614	0.0326	0.530203
DNMT3A expression	cg22016859	2.55556	1.06433	6.13614	0.0326	0.530203
DNMT3A expression	cg22168941	2.55556	1.06433	6.13614	0.0326	0.530203
DNMT3A expression	cg22454769	2.55556	1.06433	6.13614	0.0326	0.530203
DNMT3A expression	cg23998119	2.55556	1.06433	6.13614	0.0326	0.530203
DNMT3A expression	cg26112929	2.55556	1.06433	6.13614	0.0326	0.530203
DNMT3A expression	cg26956371	2.55556	1.06433	6.13614	0.0326	0.530203
DNMT3A expression	cg01799653	2.42809	1.01922	5.78444	0.0423	0.530203
DNMT3A expression	cg01867395	2.42809	1.01922	5.78444	0.0423	0.530203
DNMT3A expression	cg05632420	0.411846	0.172878	0.981138	0.0423	0.530203
DNMT3A expression	cg06365567	2.42809	1.01922	5.78444	0.0423	0.530203
DNMT3A expression	cg06993413	2.42809	1.01922	5.78444	0.0423	0.530203
DNMT3A expression	cg08541518	2.42809	1.01922	5.78444	0.0423	0.530203
DNMT3A expression	cg10523019	2.42809	1.01922	5.78444	0.0423	0.530203
DNMT3A expression	cg17497271	0.411846	0.172878	0.981138	0.0423	0.530203
DNMT3A expression	cg17674725	2.42809	1.01922	5.78444	0.0423	0.530203
DNMT3A expression	cg19005368	2.42809	1.01922	5.78444	0.0423	0.530203
DNMT3A expression	cg26796095	2.42809	1.01922	5.78444	0.0423	0.530203
DNMT3A expression	cg00088042	2.25641	0.948974	5.36515	0.0623	0.530203
DNMT3A expression	cg00401091	2.25641	0.948974	5.36515	0.0623	0.530203
DNMT3A expression	cg00601711	2.25641	0.948974	5.36515	0.0623	0.530203
DNMT3A expression	cg00754688	2.25641	0.948974	5.36515	0.0623	0.530203
DNMT3A expression	cg01568784	2.25641	0.948974	5.36515	0.0623	0.530203
DNMT3A expression	cg02243665	2.25641	0.948974	5.36515	0.0623	0.530203
DNMT3A expression	cg02250400	2.25641	0.948974	5.36515	0.0623	0.530203
DNMT3A expression	cg02268748	2.25641	0.948974	5.36515	0.0623	0.530203
DNMT3A expression	cg02805871	2.25641	0.948974	5.36515	0.0623	0.530203
DNMT3A expression	cg02851087	2.25641	0.948974	5.36515	0.0623	0.530203
DNMT3A expression	cg03036557	2.25641	0.948974	5.36515	0.0623	0.530203
DNMT3A expression	cg03110382	2.25641	0.948974	5.36515	0.0623	0.530203
DNMT3A expression	cg03350900	2.25641	0.948974	5.36515	0.0623	0.530203
DNMT3A expression	cg03539717	2.25641	0.948974	5.36515	0.0623	0.530203
DNMT3A expression	cg03667051	2.25641	0.948974	5.36515	0.0623	0.530203
DNMT3A expression	cg03777205	2.25641	0.948974	5.36515	0.0623	0.530203
DNMT3A expression	cg06889481	2.25641	0.948974	5.36515	0.0623	0.530203
DNMT3A expression	cg07180355	2.25641	0.948974	5.36515	0.0623	0.530203
DNMT3A expression	cg07303143	2.25641	0.948974	5.36515	0.0623	0.530203
DNMT3A expression	cg07584066	2.25641	0.948974	5.36515	0.0623	0.530203
DNMT3A expression	cg08573435	2.25641	0.948974	5.36515	0.0623	0.530203
DNMT3A expression	cg08785215	2.25641	0.948974	5.36515	0.0623	0.530203
DNMT3A expression	cg10025830	2.25641	0.948974	5.36515	0.0623	0.530203
DNMT3A expression	cg10696191	2.25641	0.948974	5.36515	0.0623	0.530203
DNMT3A expression	cg10729426	2.25641	0.948974	5.36515	0.0623	0.530203
DNMT3A expression	cg10855746	2.25641	0.948974	5.36515	0.0623	0.530203
DNMT3A expression	cg11086066	2.25641	0.948974	5.36515	0.0623	0.530203
DNMT3A expression	cg11614451	2.25641	0.948974	5.36515	0.0623	0.530203
DNMT3A expression	cg12589298	2.25641	0.948974	5.36515	0.0623	0.530203
DNMT3A expression	cg12603531	2.25641	0.948974	5.36515	0.0623	0.530203
DNMT3A expression	cg12678562	2.25641	0.948974	5.36515	0.0623	0.530203
DNMT3A expression	cg12934382	2.25641	0.948974	5.36515	0.0623	0.530203
DNMT3A expression	cg13201172	2.25641	0.948974	5.36515	0.0623	0.530203
DNMT3A expression	cg14686745	2.25641	0.948974	5.36515	0.0623	0.530203
DNMT3A expression	cg14836636	2.25641	0.948974	5.36515	0.0623	0.530203
DNMT3A expression	cg14920289	2.25641	0.948974	5.36515	0.0623	0.530203
DNMT3A expression	cg15123562	2.25641	0.948974	5.36515	0.0623	0.530203
DNMT3A expression	cg16847696	2.25641	0.948974	5.36515	0.0623	0.530203
DNMT3A expression	cg17437852	2.25641	0.948974	5.36515	0.0623	0.530203
DNMT3A expression	cg18352162	2.25641	0.948974	5.36515	0.0623	0.530203
DNMT3A expression	cg18468088	2.25641	0.948974	5.36515	0.0623	0.530203
DNMT3A expression	cg18729787	2.25641	0.948974	5.36515	0.0623	0.530203
DNMT3A expression	cg19150852	2.25641	0.948974	5.36515	0.0623	0.530203
DNMT3A expression	cg19421368	2.25641	0.948974	5.36515	0.0623	0.530203
DNMT3A expression	cg20793071	2.25641	0.948974	5.36515	0.0623	0.530203
DNMT3A expression	cg21186299	2.25641	0.948974	5.36515	0.0623	0.530203
DNMT3A expression	cg21555177	2.25641	0.948974	5.36515	0.0623	0.530203
DNMT3A expression	cg21770622	2.25641	0.948974	5.36515	0.0623	0.530203
DNMT3A expression	cg22736354	2.25641	0.948974	5.36515	0.0623	0.530203
DNMT3A expression	cg23235154	2.25641	0.948974	5.36515	0.0623	0.530203
DNMT3A expression	cg24480120	2.25641	0.948974	5.36515	0.0623	0.530203
DNMT3A expression	cg24960149	2.25641	0.948974	5.36515	0.0623	0.530203
DNMT3A expression	cg25743481	2.25641	0.948974	5.36515	0.0623	0.530203
DNMT3A expression	cg26038465	2.25641	0.948974	5.36515	0.0623	0.530203
DNMT3A expression	cg26158959	2.25641	0.948974	5.36515	0.0623	0.530203
DNMT3A expression	cg26268968	2.25641	0.948974	5.36515	0.0623	0.530203
DNMT3A expression	cg26546105	2.25641	0.948974	5.36515	0.0623	0.530203
DNMT3A expression	cg26776924	2.25641	0.948974	5.36515	0.0623	0.530203
DNMT3A expression	cg26985149	2.25641	0.948974	5.36515	0.0623	0.530203
DNMT3A expression	cg27535757	2.25641	0.948974	5.36515	0.0623	0.530203
DNMT3A expression	cg27645517	2.25641	0.948974	5.36515	0.0623	0.530203
DNMT3A expression	cg01585703	2.09846	0.883836	4.9823	0.0894	0.588107
DNMT3A expression	cg02447229	2.09846	0.883836	4.9823	0.0894	0.588107
DNMT3A expression	cg02455820	2.09846	0.883836	4.9823	0.0894	0.588107
DNMT3A expression	cg02721182	2.09846	0.883836	4.9823	0.0894	0.588107
DNMT3A expression	cg02903907	2.09846	0.883836	4.9823	0.0894	0.588107
DNMT3A expression	cg03490115	2.09846	0.883836	4.9823	0.0894	0.588107
DNMT3A expression	cg03565081	2.09846	0.883836	4.9823	0.0894	0.588107
DNMT3A expression	cg04768203	2.09846	0.883836	4.9823	0.0894	0.588107
DNMT3A expression	cg04777071	2.09846	0.883836	4.9823	0.0894	0.588107
DNMT3A expression	cg04878973	2.09846	0.883836	4.9823	0.0894	0.588107
DNMT3A expression	cg06858294	2.09846	0.883836	4.9823	0.0894	0.588107
DNMT3A expression	cg07121644	2.09846	0.883836	4.9823	0.0894	0.588107
DNMT3A expression	cg08694014	2.09846	0.883836	4.9823	0.0894	0.588107
DNMT3A expression	cg09146183	2.09846	0.883836	4.9823	0.0894	0.588107
DNMT3A expression	cg10106091	2.09846	0.883836	4.9823	0.0894	0.588107
DNMT3A expression	cg10686916	2.09846	0.883836	4.9823	0.0894	0.588107
DNMT3A expression	cg12182408	2.09846	0.883836	4.9823	0.0894	0.588107
DNMT3A expression	cg12584718	2.09846	0.883836	4.9823	0.0894	0.588107
DNMT3A expression	cg12641275	2.09846	0.883836	4.9823	0.0894	0.588107
DNMT3A expression	cg15611624	2.09846	0.883836	4.9823	0.0894	0.588107
DNMT3A expression	cg16032102	2.09846	0.883836	4.9823	0.0894	0.588107
DNMT3A expression	cg17988780	2.09846	0.883836	4.9823	0.0894	0.588107
DNMT3A expression	cg18337963	2.09846	0.883836	4.9823	0.0894	0.588107
DNMT3A expression	cg18428193	2.09846	0.883836	4.9823	0.0894	0.588107
DNMT3A expression	cg20302082	2.09846	0.883836	4.9823	0.0894	0.588107
DNMT3A expression	cg21927946	2.09846	0.883836	4.9823	0.0894	0.588107
DNMT3A expression	cg23483765	2.09846	0.883836	4.9823	0.0894	0.588107
DNMT3A expression	cg23629722	2.09846	0.883836	4.9823	0.0894	0.588107
DNMT3A expression	cg24214260	2.09846	0.883836	4.9823	0.0894	0.588107
DNMT3A expression	cg24229963	2.09846	0.883836	4.9823	0.0894	0.588107
DNMT3A expression	cg24810473	2.09846	0.883836	4.9823	0.0894	0.588107
DNMT3A expression	cg24871691	2.09846	0.883836	4.9823	0.0894	0.588107
DNMT3A expression	cg25100532	2.09846	0.883836	4.9823	0.0894	0.588107
DNMT3A expression	cg25505610	2.09846	0.883836	4.9823	0.0894	0.588107
DNMT3A expression	cg26078793	2.09846	0.883836	4.9823	0.0894	0.588107
DNMT3A expression	cg26366048	2.09846	0.883836	4.9823	0.0894	0.588107
DNMT3A expression	cg26367730	2.09846	0.883836	4.9823	0.0894	0.588107
DNMT3A expression	cg26400491	2.09846	0.883836	4.9823	0.0894	0.588107
DNMT3A expression	cg26757711	2.09846	0.883836	4.9823	0.0894	0.588107
DNMT3A expression	cg26856080	2.09846	0.883836	4.9823	0.0894	0.588107
DNMT3A expression	cg27518993	2.09846	0.883836	4.9823	0.0894	0.588107
DNMT3A expression	cg27665659	2.09846	0.883836	4.9823	0.0894	0.588107
DNMT3A expression	cg00830285	2	0.847397	4.72034	0.1106	0.646109
DNMT3A expression	cg01687680	2	0.847397	4.72034	0.1106	0.646109
DNMT3A expression	cg03145963	2	0.847397	4.72034	0.1106	0.646109
DNMT3A expression	cg04050000	2	0.847397	4.72034	0.1106	0.646109
DNMT3A expression	cg04174180	2	0.847397	4.72034	0.1106	0.646109
DNMT3A expression	cg05412990	2	0.847397	4.72034	0.1106	0.646109
DNMT3A expression	cg07189157	2	0.847397	4.72034	0.1106	0.646109
DNMT3A expression	cg07193234	2	0.847397	4.72034	0.1106	0.646109
DNMT3A expression	cg08078694	2	0.847397	4.72034	0.1106	0.646109
DNMT3A expression	cg10376827	0.5	0.211849	1.18008	0.1106	0.646109
DNMT3A expression	cg14956327	0.5	0.211849	1.18008	0.1106	0.646109
DNMT3A expression	cg15703035	0.5	0.211849	1.18008	0.1106	0.646109
DNMT3A expression	cg16792632	2	0.847397	4.72034	0.1106	0.646109
DNMT3A expression	cg17243289	2	0.847397	4.72034	0.1106	0.646109
DNMT3A expression	cg18633600	2	0.847397	4.72034	0.1106	0.646109
DNMT3A expression	cg19451698	2	0.847397	4.72034	0.1106	0.646109
DNMT3A expression	cg22353329	2	0.847397	4.72034	0.1106	0.646109
DNMT3A expression	cg25975256	2	0.847397	4.72034	0.1106	0.646109
DNMT3A expression	cg00068155	1.86	0.789242	4.38345	0.1529	0.646109
DNMT3A expression	cg00208967	1.86	0.789242	4.38345	0.1529	0.646109
DNMT3A expression	cg00250500	1.86	0.789242	4.38345	0.1529	0.646109
DNMT3A expression	cg00412842	1.86	0.789242	4.38345	0.1529	0.646109
DNMT3A expression	cg00439658	1.86	0.789242	4.38345	0.1529	0.646109
DNMT3A expression	cg00743094	0.537634	0.228131	1.26704	0.1529	0.646109
DNMT3A expression	cg00840310	1.86	0.789242	4.38345	0.1529	0.646109
DNMT3A expression	cg01044580	1.86	0.789242	4.38345	0.1529	0.646109
DNMT3A expression	cg01400401	1.86	0.789242	4.38345	0.1529	0.646109
DNMT3A expression	cg01649611	0.537634	0.228131	1.26704	0.1529	0.646109
DNMT3A expression	cg01837410	1.86	0.789242	4.38345	0.1529	0.646109
DNMT3A expression	cg02331561	1.86	0.789242	4.38345	0.1529	0.646109
DNMT3A expression	cg03020208	1.86	0.789242	4.38345	0.1529	0.646109
DNMT3A expression	cg03842205	1.86	0.789242	4.38345	0.1529	0.646109
DNMT3A expression	cg03943826	1.86	0.789242	4.38345	0.1529	0.646109
DNMT3A expression	cg04268670	1.86	0.789242	4.38345	0.1529	0.646109
DNMT3A expression	cg04309212	1.86	0.789242	4.38345	0.1529	0.646109
DNMT3A expression	cg04436083	1.86	0.789242	4.38345	0.1529	0.646109
DNMT3A expression	cg04684267	1.86	0.789242	4.38345	0.1529	0.646109
DNMT3A expression	cg04782470	1.86	0.789242	4.38345	0.1529	0.646109
DNMT3A expression	cg05247391	1.86	0.789242	4.38345	0.1529	0.646109
DNMT3A expression	cg05548912	1.86	0.789242	4.38345	0.1529	0.646109
DNMT3A expression	cg06335143	1.86	0.789242	4.38345	0.1529	0.646109
DNMT3A expression	cg06382664	1.86	0.789242	4.38345	0.1529	0.646109
DNMT3A expression	cg06628000	1.86	0.789242	4.38345	0.1529	0.646109
DNMT3A expression	cg06810179	0.537634	0.228131	1.26704	0.1529	0.646109
DNMT3A expression	cg07066898	1.86	0.789242	4.38345	0.1529	0.646109
DNMT3A expression	cg07392449	1.86	0.789242	4.38345	0.1529	0.646109
DNMT3A expression	cg07594674	1.86	0.789242	4.38345	0.1529	0.646109
DNMT3A expression	cg07924892	1.86	0.789242	4.38345	0.1529	0.646109
DNMT3A expression	cg07927379	1.86	0.789242	4.38345	0.1529	0.646109
DNMT3A expression	cg08220519	0.537634	0.228131	1.26704	0.1529	0.646109
DNMT3A expression	cg08367318	1.86	0.789242	4.38345	0.1529	0.646109
DNMT3A expression	cg08578136	0.537634	0.228131	1.26704	0.1529	0.646109
DNMT3A expression	cg08999807	1.86	0.789242	4.38345	0.1529	0.646109
DNMT3A expression	cg09105193	1.86	0.789242	4.38345	0.1529	0.646109
DNMT3A expression	cg09177567	1.86	0.789242	4.38345	0.1529	0.646109
DNMT3A expression	cg09848096	0.537634	0.228131	1.26704	0.1529	0.646109
DNMT3A expression	cg09984392	1.86	0.789242	4.38345	0.1529	0.646109
DNMT3A expression	cg11075316	1.86	0.789242	4.38345	0.1529	0.646109
DNMT3A expression	cg11866674	1.86	0.789242	4.38345	0.1529	0.646109
DNMT3A expression	cg11908384	1.86	0.789242	4.38345	0.1529	0.646109
DNMT3A expression	cg12194745	1.86	0.789242	4.38345	0.1529	0.646109
DNMT3A expression	cg12373771	1.86	0.789242	4.38345	0.1529	0.646109
DNMT3A expression	cg13202816	1.86	0.789242	4.38345	0.1529	0.646109
DNMT3A expression	cg13783238	1.86	0.789242	4.38345	0.1529	0.646109
DNMT3A expression	cg13894021	1.86	0.789242	4.38345	0.1529	0.646109
DNMT3A expression	cg14064148	1.86	0.789242	4.38345	0.1529	0.646109
DNMT3A expression	cg14261272	1.86	0.789242	4.38345	0.1529	0.646109
DNMT3A expression	cg14424579	1.86	0.789242	4.38345	0.1529	0.646109
DNMT3A expression	cg14911690	1.86	0.789242	4.38345	0.1529	0.646109
DNMT3A expression	cg15571730	1.86	0.789242	4.38345	0.1529	0.646109
DNMT3A expression	cg15822346	1.86	0.789242	4.38345	0.1529	0.646109
DNMT3A expression	cg16219246	0.537634	0.228131	1.26704	0.1529	0.646109
DNMT3A expression	cg16321523	1.86	0.789242	4.38345	0.1529	0.646109
DNMT3A expression	cg16510278	1.86	0.789242	4.38345	0.1529	0.646109
DNMT3A expression	cg16959606	1.86	0.789242	4.38345	0.1529	0.646109
DNMT3A expression	cg17110586	1.86	0.789242	4.38345	0.1529	0.646109
DNMT3A expression	cg17213352	1.86	0.789242	4.38345	0.1529	0.646109
DNMT3A expression	cg17303833	1.86	0.789242	4.38345	0.1529	0.646109
DNMT3A expression	cg18267374	1.86	0.789242	4.38345	0.1529	0.646109
DNMT3A expression	cg18485720	1.86	0.789242	4.38345	0.1529	0.646109
DNMT3A expression	cg18486906	1.86	0.789242	4.38345	0.1529	0.646109
DNMT3A expression	cg18792022	1.86	0.789242	4.38345	0.1529	0.646109
DNMT3A expression	cg19031565	1.86	0.789242	4.38345	0.1529	0.646109
DNMT3A expression	cg19343530	1.86	0.789242	4.38345	0.1529	0.646109
DNMT3A expression	cg20382695	1.86	0.789242	4.38345	0.1529	0.646109
DNMT3A expression	cg20777920	1.86	0.789242	4.38345	0.1529	0.646109
DNMT3A expression	cg21453443	1.86	0.789242	4.38345	0.1529	0.646109
DNMT3A expression	cg21483700	1.86	0.789242	4.38345	0.1529	0.646109
DNMT3A expression	cg21725716	1.86	0.789242	4.38345	0.1529	0.646109
DNMT3A expression	cg22266824	1.86	0.789242	4.38345	0.1529	0.646109
DNMT3A expression	cg22335801	1.86	0.789242	4.38345	0.1529	0.646109
DNMT3A expression	cg22417733	1.86	0.789242	4.38345	0.1529	0.646109
DNMT3A expression	cg22437153	1.86	0.789242	4.38345	0.1529	0.646109
DNMT3A expression	cg23158811	1.86	0.789242	4.38345	0.1529	0.646109
DNMT3A expression	cg23606718	1.86	0.789242	4.38345	0.1529	0.646109
DNMT3A expression	cg23684204	1.86	0.789242	4.38345	0.1529	0.646109
DNMT3A expression	cg24496614	1.86	0.789242	4.38345	0.1529	0.646109
DNMT3A expression	cg24607283	1.86	0.789242	4.38345	0.1529	0.646109
DNMT3A expression	cg25390506	1.86	0.789242	4.38345	0.1529	0.646109
DNMT3A expression	cg26005082	1.86	0.789242	4.38345	0.1529	0.646109
DNMT3A expression	cg26129417	1.86	0.789242	4.38345	0.1529	0.646109
DNMT3A expression	cg26355004	1.86	0.789242	4.38345	0.1529	0.646109
DNMT3A expression	cg27106513	1.86	0.789242	4.38345	0.1529	0.646109
DNMT3A expression	cg02847037	0.5625	0.239607	1.32052	0.1841	0.703964
DNMT3A expression	cg01356044	1.73077	0.735169	4.07466	0.2064	0.703964
DNMT3A expression	cg01410314	1.73077	0.735169	4.07466	0.2064	0.703964
DNMT3A expression	cg01561864	1.73077	0.735169	4.07466	0.2064	0.703964
DNMT3A expression	cg01627823	1.73077	0.735169	4.07466	0.2064	0.703964
DNMT3A expression	cg02304580	1.73077	0.735169	4.07466	0.2064	0.703964
DNMT3A expression	cg02662658	1.73077	0.735169	4.07466	0.2064	0.703964
DNMT3A expression	cg02732509	1.73077	0.735169	4.07466	0.2064	0.703964
DNMT3A expression	cg03251287	1.73077	0.735169	4.07466	0.2064	0.703964
DNMT3A expression	cg03734391	1.73077	0.735169	4.07466	0.2064	0.703964
DNMT3A expression	cg04387059	1.73077	0.735169	4.07466	0.2064	0.703964
DNMT3A expression	cg04684152	1.73077	0.735169	4.07466	0.2064	0.703964
DNMT3A expression	cg05359249	1.73077	0.735169	4.07466	0.2064	0.703964
DNMT3A expression	cg05396044	1.73077	0.735169	4.07466	0.2064	0.703964
DNMT3A expression	cg05555455	1.73077	0.735169	4.07466	0.2064	0.703964
DNMT3A expression	cg06002197	1.73077	0.735169	4.07466	0.2064	0.703964
DNMT3A expression	cg06095695	1.73077	0.735169	4.07466	0.2064	0.703964
DNMT3A expression	cg06231995	1.73077	0.735169	4.07466	0.2064	0.703964
DNMT3A expression	cg07310916	1.73077	0.735169	4.07466	0.2064	0.703964
DNMT3A expression	cg07420163	1.73077	0.735169	4.07466	0.2064	0.703964
DNMT3A expression	cg07908508	1.73077	0.735169	4.07466	0.2064	0.703964
DNMT3A expression	cg08207660	1.73077	0.735169	4.07466	0.2064	0.703964
DNMT3A expression	cg08526825	1.73077	0.735169	4.07466	0.2064	0.703964
DNMT3A expression	cg08592707	1.73077	0.735169	4.07466	0.2064	0.703964
DNMT3A expression	cg09593028	1.73077	0.735169	4.07466	0.2064	0.703964
DNMT3A expression	cg09754845	1.73077	0.735169	4.07466	0.2064	0.703964
DNMT3A expression	cg09977376	1.73077	0.735169	4.07466	0.2064	0.703964
DNMT3A expression	cg11615607	1.73077	0.735169	4.07466	0.2064	0.703964
DNMT3A expression	cg12359904	1.73077	0.735169	4.07466	0.2064	0.703964
DNMT3A expression	cg12584450	1.73077	0.735169	4.07466	0.2064	0.703964
DNMT3A expression	cg13029847	1.73077	0.735169	4.07466	0.2064	0.703964
DNMT3A expression	cg13460409	1.73077	0.735169	4.07466	0.2064	0.703964
DNMT3A expression	cg13816999	1.73077	0.735169	4.07466	0.2064	0.703964
DNMT3A expression	cg13854874	1.73077	0.735169	4.07466	0.2064	0.703964
DNMT3A expression	cg14848772	1.73077	0.735169	4.07466	0.2064	0.703964
DNMT3A expression	cg15337815	1.73077	0.735169	4.07466	0.2064	0.703964
DNMT3A expression	cg15386368	1.73077	0.735169	4.07466	0.2064	0.703964
DNMT3A expression	cg15458504	1.73077	0.735169	4.07466	0.2064	0.703964
DNMT3A expression	cg15623062	1.73077	0.735169	4.07466	0.2064	0.703964
DNMT3A expression	cg15777261	1.73077	0.735169	4.07466	0.2064	0.703964
DNMT3A expression	cg15789607	1.73077	0.735169	4.07466	0.2064	0.703964
DNMT3A expression	cg16430166	1.73077	0.735169	4.07466	0.2064	0.703964
DNMT3A expression	cg19581424	1.73077	0.735169	4.07466	0.2064	0.703964
DNMT3A expression	cg20345589	1.73077	0.735169	4.07466	0.2064	0.703964
DNMT3A expression	cg20404336	1.73077	0.735169	4.07466	0.2064	0.703964
DNMT3A expression	cg21182694	1.73077	0.735169	4.07466	0.2064	0.703964
DNMT3A expression	cg22624255	1.73077	0.735169	4.07466	0.2064	0.703964
DNMT3A expression	cg22958571	1.73077	0.735169	4.07466	0.2064	0.703964
DNMT3A expression	cg23193759	1.73077	0.735169	4.07466	0.2064	0.703964
DNMT3A expression	cg23244398	1.73077	0.735169	4.07466	0.2064	0.703964
DNMT3A expression	cg24079702	1.73077	0.735169	4.07466	0.2064	0.703964
DNMT3A expression	cg25090510	1.73077	0.735169	4.07466	0.2064	0.703964
DNMT3A expression	cg25246431	1.73077	0.735169	4.07466	0.2064	0.703964
DNMT3A expression	cg25380622	1.73077	0.735169	4.07466	0.2064	0.703964
DNMT3A expression	cg26290632	1.73077	0.735169	4.07466	0.2064	0.703964
DNMT3A expression	cg26518431	1.73077	0.735169	4.07466	0.2064	0.703964
DNMT3A expression	cg26804595	1.73077	0.735169	4.07466	0.2064	0.703964
DNMT3A expression	cg27438889	1.73077	0.735169	4.07466	0.2064	0.703964
DNMT3A expression	cg00474746	1.65333	0.705313	3.8756	0.2453	0.703964
DNMT3A expression	cg00870662	1.65333	0.705313	3.8756	0.2453	0.703964
DNMT3A expression	cg01329687	1.65333	0.705313	3.8756	0.2453	0.703964
DNMT3A expression	cg02681442	1.65333	0.705313	3.8756	0.2453	0.703964
DNMT3A expression	cg03555227	1.65333	0.705313	3.8756	0.2453	0.703964
DNMT3A expression	cg04241863	1.65333	0.705313	3.8756	0.2453	0.703964
DNMT3A expression	cg04367345	1.65333	0.705313	3.8756	0.2453	0.703964
DNMT3A expression	cg05342634	1.65333	0.705313	3.8756	0.2453	0.703964
DNMT3A expression	cg05752664	0.604839	0.258024	1.41781	0.2453	0.703964
DNMT3A expression	cg06480265	1.65333	0.705313	3.8756	0.2453	0.703964
DNMT3A expression	cg06493386	1.65333	0.705313	3.8756	0.2453	0.703964
DNMT3A expression	cg06900404	1.65333	0.705313	3.8756	0.2453	0.703964
DNMT3A expression	cg07502389	1.65333	0.705313	3.8756	0.2453	0.703964
DNMT3A expression	cg07751287	1.65333	0.705313	3.8756	0.2453	0.703964
DNMT3A expression	cg07806886	0.604839	0.258024	1.41781	0.2453	0.703964
DNMT3A expression	cg08209133	1.65333	0.705313	3.8756	0.2453	0.703964
DNMT3A expression	cg08342886	0.604839	0.258024	1.41781	0.2453	0.703964
DNMT3A expression	cg08571883	1.65333	0.705313	3.8756	0.2453	0.703964
DNMT3A expression	cg09364688	1.65333	0.705313	3.8756	0.2453	0.703964
DNMT3A expression	cg09547119	1.65333	0.705313	3.8756	0.2453	0.703964
DNMT3A expression	cg10795738	1.65333	0.705313	3.8756	0.2453	0.703964
DNMT3A expression	cg12669395	1.65333	0.705313	3.8756	0.2453	0.703964
DNMT3A expression	cg12764034	1.65333	0.705313	3.8756	0.2453	0.703964
DNMT3A expression	cg12938003	1.65333	0.705313	3.8756	0.2453	0.703964
DNMT3A expression	cg13220457	1.65333	0.705313	3.8756	0.2453	0.703964
DNMT3A expression	cg13649056	1.65333	0.705313	3.8756	0.2453	0.703964
DNMT3A expression	cg14315058	1.65333	0.705313	3.8756	0.2453	0.703964
DNMT3A expression	cg14392031	1.65333	0.705313	3.8756	0.2453	0.703964
DNMT3A expression	cg15149655	1.65333	0.705313	3.8756	0.2453	0.703964
DNMT3A expression	cg15697646	1.65333	0.705313	3.8756	0.2453	0.703964
DNMT3A expression	cg16023943	0.604839	0.258024	1.41781	0.2453	0.703964
DNMT3A expression	cg16896647	1.65333	0.705313	3.8756	0.2453	0.703964
DNMT3A expression	cg16986298	1.65333	0.705313	3.8756	0.2453	0.703964
DNMT3A expression	cg19273773	1.65333	0.705313	3.8756	0.2453	0.703964
DNMT3A expression	cg19558029	0.604839	0.258024	1.41781	0.2453	0.703964
DNMT3A expression	cg20234855	0.604839	0.258024	1.41781	0.2453	0.703964
DNMT3A expression	cg20413454	1.65333	0.705313	3.8756	0.2453	0.703964
DNMT3A expression	cg20760116	1.65333	0.705313	3.8756	0.2453	0.703964
DNMT3A expression	cg21567504	1.65333	0.705313	3.8756	0.2453	0.703964
DNMT3A expression	cg23045594	1.65333	0.705313	3.8756	0.2453	0.703964
DNMT3A expression	cg23538901	1.65333	0.705313	3.8756	0.2453	0.703964
DNMT3A expression	cg24300475	0.604839	0.258024	1.41781	0.2453	0.703964
DNMT3A expression	cg24466241	1.65333	0.705313	3.8756	0.2453	0.703964
DNMT3A expression	cg25478614	1.65333	0.705313	3.8756	0.2453	0.703964
DNMT3A expression	cg26060489	1.65333	0.705313	3.8756	0.2453	0.703964
DNMT3A expression	cg26147554	0.604839	0.258024	1.41781	0.2453	0.703964
DNMT3A expression	cg26475688	0.604839	0.258024	1.41781	0.2453	0.703964
DNMT3A expression	cg00059225	1.53846	0.656994	3.60256	0.3193	0.703964
DNMT3A expression	cg00180930	1.53846	0.656994	3.60256	0.3193	0.703964
DNMT3A expression	cg00228799	1.53846	0.656994	3.60256	0.3193	0.703964
DNMT3A expression	cg00303541	1.53846	0.656994	3.60256	0.3193	0.703964
DNMT3A expression	cg00350942	1.53846	0.656994	3.60256	0.3193	0.703964
DNMT3A expression	cg00715047	1.53846	0.656994	3.60256	0.3193	0.703964
DNMT3A expression	cg01019875	1.53846	0.656994	3.60256	0.3193	0.703964
DNMT3A expression	cg01143804	0.65	0.27758	1.52208	0.3193	0.703964
DNMT3A expression	cg01352586	1.53846	0.656994	3.60256	0.3193	0.703964
DNMT3A expression	cg01637011	1.53846	0.656994	3.60256	0.3193	0.703964
DNMT3A expression	cg01844642	0.65	0.27758	1.52208	0.3193	0.703964
DNMT3A expression	cg01908954	1.53846	0.656994	3.60256	0.3193	0.703964
DNMT3A expression	cg02018902	1.53846	0.656994	3.60256	0.3193	0.703964
DNMT3A expression	cg02381192	1.53846	0.656994	3.60256	0.3193	0.703964
DNMT3A expression	cg02560808	1.53846	0.656994	3.60256	0.3193	0.703964
DNMT3A expression	cg02575697	1.53846	0.656994	3.60256	0.3193	0.703964
DNMT3A expression	cg02636348	0.65	0.27758	1.52208	0.3193	0.703964
DNMT3A expression	cg02945056	0.65	0.27758	1.52208	0.3193	0.703964
DNMT3A expression	cg03192020	1.53846	0.656994	3.60256	0.3193	0.703964
DNMT3A expression	cg03507326	1.53846	0.656994	3.60256	0.3193	0.703964
DNMT3A expression	cg03545227	1.53846	0.656994	3.60256	0.3193	0.703964
DNMT3A expression	cg03578662	1.53846	0.656994	3.60256	0.3193	0.703964
DNMT3A expression	cg03602730	0.65	0.27758	1.52208	0.3193	0.703964
DNMT3A expression	cg03607117	1.53846	0.656994	3.60256	0.3193	0.703964
DNMT3A expression	cg04008429	1.53846	0.656994	3.60256	0.3193	0.703964
DNMT3A expression	cg04079139	1.53846	0.656994	3.60256	0.3193	0.703964
DNMT3A expression	cg04100532	1.53846	0.656994	3.60256	0.3193	0.703964
DNMT3A expression	cg04212239	1.53846	0.656994	3.60256	0.3193	0.703964
DNMT3A expression	cg04293888	1.53846	0.656994	3.60256	0.3193	0.703964
DNMT3A expression	cg04453050	1.53846	0.656994	3.60256	0.3193	0.703964
DNMT3A expression	cg04624363	1.53846	0.656994	3.60256	0.3193	0.703964
DNMT3A expression	cg04834794	1.53846	0.656994	3.60256	0.3193	0.703964
DNMT3A expression	cg05173913	1.53846	0.656994	3.60256	0.3193	0.703964
DNMT3A expression	cg05176991	1.53846	0.656994	3.60256	0.3193	0.703964
DNMT3A expression	cg05308656	1.53846	0.656994	3.60256	0.3193	0.703964
DNMT3A expression	cg05757654	1.53846	0.656994	3.60256	0.3193	0.703964
DNMT3A expression	cg05917988	1.53846	0.656994	3.60256	0.3193	0.703964
DNMT3A expression	cg05936895	1.53846	0.656994	3.60256	0.3193	0.703964
DNMT3A expression	cg06022942	1.53846	0.656994	3.60256	0.3193	0.703964
DNMT3A expression	cg06028917	1.53846	0.656994	3.60256	0.3193	0.703964
DNMT3A expression	cg06074958	1.53846	0.656994	3.60256	0.3193	0.703964
DNMT3A expression	cg06283270	0.65	0.27758	1.52208	0.3193	0.703964
DNMT3A expression	cg06580318	1.53846	0.656994	3.60256	0.3193	0.703964
DNMT3A expression	cg06638966	1.53846	0.656994	3.60256	0.3193	0.703964
DNMT3A expression	cg06639320	1.53846	0.656994	3.60256	0.3193	0.703964
DNMT3A expression	cg06737494	1.53846	0.656994	3.60256	0.3193	0.703964
DNMT3A expression	cg07060551	1.53846	0.656994	3.60256	0.3193	0.703964
DNMT3A expression	cg07095346	1.53846	0.656994	3.60256	0.3193	0.703964
DNMT3A expression	cg07112260	1.53846	0.656994	3.60256	0.3193	0.703964
DNMT3A expression	cg07184013	1.53846	0.656994	3.60256	0.3193	0.703964
DNMT3A expression	cg07225598	0.65	0.27758	1.52208	0.3193	0.703964
DNMT3A expression	cg07243161	0.65	0.27758	1.52208	0.3193	0.703964
DNMT3A expression	cg07469815	0.65	0.27758	1.52208	0.3193	0.703964
DNMT3A expression	cg07529392	1.53846	0.656994	3.60256	0.3193	0.703964
DNMT3A expression	cg07589899	1.53846	0.656994	3.60256	0.3193	0.703964
DNMT3A expression	cg07720856	1.53846	0.656994	3.60256	0.3193	0.703964
DNMT3A expression	cg07785717	0.65	0.27758	1.52208	0.3193	0.703964
DNMT3A expression	cg07866909	0.65	0.27758	1.52208	0.3193	0.703964
DNMT3A expression	cg07920503	1.53846	0.656994	3.60256	0.3193	0.703964
DNMT3A expression	cg07998461	1.53846	0.656994	3.60256	0.3193	0.703964
DNMT3A expression	cg08097417	1.53846	0.656994	3.60256	0.3193	0.703964
DNMT3A expression	cg08118159	0.65	0.27758	1.52208	0.3193	0.703964
DNMT3A expression	cg08147050	1.53846	0.656994	3.60256	0.3193	0.703964
DNMT3A expression	cg08231709	1.53846	0.656994	3.60256	0.3193	0.703964
DNMT3A expression	cg08377768	1.53846	0.656994	3.60256	0.3193	0.703964
DNMT3A expression	cg09181644	1.53846	0.656994	3.60256	0.3193	0.703964
DNMT3A expression	cg09190280	1.53846	0.656994	3.60256	0.3193	0.703964
DNMT3A expression	cg09282289	1.53846	0.656994	3.60256	0.3193	0.703964
DNMT3A expression	cg09298289	1.53846	0.656994	3.60256	0.3193	0.703964
DNMT3A expression	cg09369954	1.53846	0.656994	3.60256	0.3193	0.703964
DNMT3A expression	cg09453076	1.53846	0.656994	3.60256	0.3193	0.703964
DNMT3A expression	cg09773586	1.53846	0.656994	3.60256	0.3193	0.703964
DNMT3A expression	cg09871669	1.53846	0.656994	3.60256	0.3193	0.703964
DNMT3A expression	cg10432620	1.53846	0.656994	3.60256	0.3193	0.703964
DNMT3A expression	cg10548038	1.53846	0.656994	3.60256	0.3193	0.703964
DNMT3A expression	cg10593047	1.53846	0.656994	3.60256	0.3193	0.703964
DNMT3A expression	cg10625705	1.53846	0.656994	3.60256	0.3193	0.703964
DNMT3A expression	cg10806820	1.53846	0.656994	3.60256	0.3193	0.703964
DNMT3A expression	cg10894072	1.53846	0.656994	3.60256	0.3193	0.703964
DNMT3A expression	cg11197101	1.53846	0.656994	3.60256	0.3193	0.703964
DNMT3A expression	cg11229185	1.53846	0.656994	3.60256	0.3193	0.703964
DNMT3A expression	cg12141030	1.53846	0.656994	3.60256	0.3193	0.703964
DNMT3A expression	cg12163823	1.53846	0.656994	3.60256	0.3193	0.703964
DNMT3A expression	cg12265959	1.53846	0.656994	3.60256	0.3193	0.703964
DNMT3A expression	cg12559031	0.65	0.27758	1.52208	0.3193	0.703964
DNMT3A expression	cg12577850	1.53846	0.656994	3.60256	0.3193	0.703964
DNMT3A expression	cg12582003	1.53846	0.656994	3.60256	0.3193	0.703964
DNMT3A expression	cg12980128	0.65	0.27758	1.52208	0.3193	0.703964
DNMT3A expression	cg12983839	1.53846	0.656994	3.60256	0.3193	0.703964
DNMT3A expression	cg13156863	0.65	0.27758	1.52208	0.3193	0.703964
DNMT3A expression	cg13699808	1.53846	0.656994	3.60256	0.3193	0.703964
DNMT3A expression	cg13948585	0.65	0.27758	1.52208	0.3193	0.703964
DNMT3A expression	cg14361627	1.53846	0.656994	3.60256	0.3193	0.703964
DNMT3A expression	cg14371731	1.53846	0.656994	3.60256	0.3193	0.703964
DNMT3A expression	cg14901671	0.65	0.27758	1.52208	0.3193	0.703964
DNMT3A expression	cg15728256	0.65	0.27758	1.52208	0.3193	0.703964
DNMT3A expression	cg15972949	1.53846	0.656994	3.60256	0.3193	0.703964
DNMT3A expression	cg15995695	1.53846	0.656994	3.60256	0.3193	0.703964
DNMT3A expression	cg16002963	1.53846	0.656994	3.60256	0.3193	0.703964
DNMT3A expression	cg16386080	1.53846	0.656994	3.60256	0.3193	0.703964
DNMT3A expression	cg16704346	1.53846	0.656994	3.60256	0.3193	0.703964
DNMT3A expression	cg17152981	1.53846	0.656994	3.60256	0.3193	0.703964
DNMT3A expression	cg17462962	1.53846	0.656994	3.60256	0.3193	0.703964
DNMT3A expression	cg17971578	0.65	0.27758	1.52208	0.3193	0.703964
DNMT3A expression	cg18213931	1.53846	0.656994	3.60256	0.3193	0.703964
DNMT3A expression	cg18451114	0.65	0.27758	1.52208	0.3193	0.703964
DNMT3A expression	cg18549036	1.53846	0.656994	3.60256	0.3193	0.703964
DNMT3A expression	cg18569335	1.53846	0.656994	3.60256	0.3193	0.703964
DNMT3A expression	cg18787012	1.53846	0.656994	3.60256	0.3193	0.703964
DNMT3A expression	cg19065831	1.53846	0.656994	3.60256	0.3193	0.703964
DNMT3A expression	cg19106932	1.53846	0.656994	3.60256	0.3193	0.703964
DNMT3A expression	cg19281363	1.53846	0.656994	3.60256	0.3193	0.703964
DNMT3A expression	cg19584530	1.53846	0.656994	3.60256	0.3193	0.703964
DNMT3A expression	cg19677989	1.53846	0.656994	3.60256	0.3193	0.703964
DNMT3A expression	cg19688118	1.53846	0.656994	3.60256	0.3193	0.703964
DNMT3A expression	cg19841423	1.53846	0.656994	3.60256	0.3193	0.703964
DNMT3A expression	cg19897172	1.53846	0.656994	3.60256	0.3193	0.703964
DNMT3A expression	cg19921279	1.53846	0.656994	3.60256	0.3193	0.703964
DNMT3A expression	cg20119148	1.53846	0.656994	3.60256	0.3193	0.703964
DNMT3A expression	cg20879085	1.53846	0.656994	3.60256	0.3193	0.703964
DNMT3A expression	cg21449170	1.53846	0.656994	3.60256	0.3193	0.703964
DNMT3A expression	cg21475150	1.53846	0.656994	3.60256	0.3193	0.703964
DNMT3A expression	cg21709871	1.53846	0.656994	3.60256	0.3193	0.703964
DNMT3A expression	cg21724796	1.53846	0.656994	3.60256	0.3193	0.703964
DNMT3A expression	cg21845273	0.65	0.27758	1.52208	0.3193	0.703964
DNMT3A expression	cg21883293	1.53846	0.656994	3.60256	0.3193	0.703964
DNMT3A expression	cg21956434	1.53846	0.656994	3.60256	0.3193	0.703964
DNMT3A expression	cg22019158	1.53846	0.656994	3.60256	0.3193	0.703964
DNMT3A expression	cg22030047	1.53846	0.656994	3.60256	0.3193	0.703964
DNMT3A expression	cg22088594	1.53846	0.656994	3.60256	0.3193	0.703964
DNMT3A expression	cg22224597	1.53846	0.656994	3.60256	0.3193	0.703964
DNMT3A expression	cg22331349	1.53846	0.656994	3.60256	0.3193	0.703964
DNMT3A expression	cg22851880	1.53846	0.656994	3.60256	0.3193	0.703964
DNMT3A expression	cg22930390	1.53846	0.656994	3.60256	0.3193	0.703964
DNMT3A expression	cg23193410	1.53846	0.656994	3.60256	0.3193	0.703964
DNMT3A expression	cg23197992	1.53846	0.656994	3.60256	0.3193	0.703964
DNMT3A expression	cg23433607	0.65	0.27758	1.52208	0.3193	0.703964
DNMT3A expression	cg23517605	1.53846	0.656994	3.60256	0.3193	0.703964
DNMT3A expression	cg23704082	1.53846	0.656994	3.60256	0.3193	0.703964
DNMT3A expression	cg23813012	1.53846	0.656994	3.60256	0.3193	0.703964
DNMT3A expression	cg23956238	1.53846	0.656994	3.60256	0.3193	0.703964
DNMT3A expression	cg24038454	1.53846	0.656994	3.60256	0.3193	0.703964
DNMT3A expression	cg24393316	1.53846	0.656994	3.60256	0.3193	0.703964
DNMT3A expression	cg24408436	1.53846	0.656994	3.60256	0.3193	0.703964
DNMT3A expression	cg24497836	1.53846	0.656994	3.60256	0.3193	0.703964
DNMT3A expression	cg24526702	1.53846	0.656994	3.60256	0.3193	0.703964
DNMT3A expression	cg24637426	1.53846	0.656994	3.60256	0.3193	0.703964
DNMT3A expression	cg24682012	1.53846	0.656994	3.60256	0.3193	0.703964
DNMT3A expression	cg24903434	1.53846	0.656994	3.60256	0.3193	0.703964
DNMT3A expression	cg25090514	1.53846	0.656994	3.60256	0.3193	0.703964
DNMT3A expression	cg25133192	0.65	0.27758	1.52208	0.3193	0.703964
DNMT3A expression	cg25427880	1.53846	0.656994	3.60256	0.3193	0.703964
DNMT3A expression	cg25655593	1.53846	0.656994	3.60256	0.3193	0.703964
DNMT3A expression	cg25670583	0.65	0.27758	1.52208	0.3193	0.703964
DNMT3A expression	cg26517584	1.53846	0.656994	3.60256	0.3193	0.703964
DNMT3A expression	cg26833936	1.53846	0.656994	3.60256	0.3193	0.703964
DNMT3A expression	cg26897150	1.53846	0.656994	3.60256	0.3193	0.703964
DNMT3A expression	cg27281285	1.53846	0.656994	3.60256	0.3193	0.703964
DNMT3A expression	cg27541691	1.53846	0.656994	3.60256	0.3193	0.703964
DNMT3A expression	cg07122805	0.679117	0.290718	1.58642	0.3703	0.806181
DNMT3A expression	cg07447260	0.679117	0.290718	1.58642	0.3703	0.806181
DNMT3A expression	cg08541297	0.679117	0.290718	1.58642	0.3703	0.806181
DNMT3A expression	cg14112635	0.679117	0.290718	1.58642	0.3703	0.806181
DNMT3A expression	cg16367511	0.679117	0.290718	1.58642	0.3703	0.806181
DNMT3A expression	cg20426994	0.679117	0.290718	1.58642	0.3703	0.806181
DNMT3A expression	cg25015277	0.679117	0.290718	1.58642	0.3703	0.806181
DNMT3A expression	cg00252781	1.4321	0.611953	3.35141	0.4064	0.810801
DNMT3A expression	cg00983637	1.4321	0.611953	3.35141	0.4064	0.810801
DNMT3A expression	cg01667837	1.4321	0.611953	3.35141	0.4064	0.810801
DNMT3A expression	cg01798341	1.4321	0.611953	3.35141	0.4064	0.810801
DNMT3A expression	cg02026306	1.4321	0.611953	3.35141	0.4064	0.810801
DNMT3A expression	cg02734527	1.4321	0.611953	3.35141	0.4064	0.810801
DNMT3A expression	cg03015610	1.4321	0.611953	3.35141	0.4064	0.810801
DNMT3A expression	cg03554283	1.4321	0.611953	3.35141	0.4064	0.810801
DNMT3A expression	cg04420878	1.4321	0.611953	3.35141	0.4064	0.810801
DNMT3A expression	cg04845466	1.4321	0.611953	3.35141	0.4064	0.810801
DNMT3A expression	cg05208878	1.4321	0.611953	3.35141	0.4064	0.810801
DNMT3A expression	cg05602648	1.4321	0.611953	3.35141	0.4064	0.810801
DNMT3A expression	cg05906092	1.4321	0.611953	3.35141	0.4064	0.810801
DNMT3A expression	cg06544316	1.4321	0.611953	3.35141	0.4064	0.810801
DNMT3A expression	cg06648759	1.4321	0.611953	3.35141	0.4064	0.810801
DNMT3A expression	cg06704773	1.4321	0.611953	3.35141	0.4064	0.810801
DNMT3A expression	cg06718763	1.4321	0.611953	3.35141	0.4064	0.810801
DNMT3A expression	cg07059052	1.4321	0.611953	3.35141	0.4064	0.810801
DNMT3A expression	cg07194321	1.4321	0.611953	3.35141	0.4064	0.810801
DNMT3A expression	cg07838048	1.4321	0.611953	3.35141	0.4064	0.810801
DNMT3A expression	cg08243849	1.4321	0.611953	3.35141	0.4064	0.810801
DNMT3A expression	cg08482682	1.4321	0.611953	3.35141	0.4064	0.810801
DNMT3A expression	cg09058748	1.4321	0.611953	3.35141	0.4064	0.810801
DNMT3A expression	cg09195550	1.4321	0.611953	3.35141	0.4064	0.810801
DNMT3A expression	cg11752769	1.4321	0.611953	3.35141	0.4064	0.810801
DNMT3A expression	cg12204897	1.4321	0.611953	3.35141	0.4064	0.810801
DNMT3A expression	cg12352399	1.4321	0.611953	3.35141	0.4064	0.810801
DNMT3A expression	cg12401425	1.4321	0.611953	3.35141	0.4064	0.810801
DNMT3A expression	cg14107807	1.4321	0.611953	3.35141	0.4064	0.810801
DNMT3A expression	cg14519125	1.4321	0.611953	3.35141	0.4064	0.810801
DNMT3A expression	cg15677364	1.4321	0.611953	3.35141	0.4064	0.810801
DNMT3A expression	cg16057598	1.4321	0.611953	3.35141	0.4064	0.810801
DNMT3A expression	cg16465768	1.4321	0.611953	3.35141	0.4064	0.810801
DNMT3A expression	cg16778903	1.4321	0.611953	3.35141	0.4064	0.810801
DNMT3A expression	cg17100218	1.4321	0.611953	3.35141	0.4064	0.810801
DNMT3A expression	cg18148512	1.4321	0.611953	3.35141	0.4064	0.810801
DNMT3A expression	cg21093807	1.4321	0.611953	3.35141	0.4064	0.810801
DNMT3A expression	cg21477033	1.4321	0.611953	3.35141	0.4064	0.810801
DNMT3A expression	cg21520772	1.4321	0.611953	3.35141	0.4064	0.810801
DNMT3A expression	cg21899500	1.4321	0.611953	3.35141	0.4064	0.810801
DNMT3A expression	cg22623927	1.4321	0.611953	3.35141	0.4064	0.810801
DNMT3A expression	cg22775000	1.4321	0.611953	3.35141	0.4064	0.810801
DNMT3A expression	cg23239612	1.4321	0.611953	3.35141	0.4064	0.810801
DNMT3A expression	cg23500537	1.4321	0.611953	3.35141	0.4064	0.810801
DNMT3A expression	cg23582919	1.4321	0.611953	3.35141	0.4064	0.810801
DNMT3A expression	cg25204094	1.4321	0.611953	3.35141	0.4064	0.810801
DNMT3A expression	cg25287474	1.4321	0.611953	3.35141	0.4064	0.810801
DNMT3A expression	cg26002103	1.4321	0.611953	3.35141	0.4064	0.810801
DNMT3A expression	cg26605700	1.4321	0.611953	3.35141	0.4064	0.810801
DNMT3A expression	cg26816688	1.4321	0.611953	3.35141	0.4064	0.810801
DNMT3A expression	cg27180315	1.4321	0.611953	3.35141	0.4064	0.810801
DNMT3A expression	cg00065935	1.37019	0.587171	3.19741	0.4656	0.82121
DNMT3A expression	cg00246386	1.37019	0.587171	3.19741	0.4656	0.82121
DNMT3A expression	cg00338080	1.37019	0.587171	3.19741	0.4656	0.82121
DNMT3A expression	cg00384539	1.37019	0.587171	3.19741	0.4656	0.82121
DNMT3A expression	cg01275297	1.37019	0.587171	3.19741	0.4656	0.82121
DNMT3A expression	cg01671895	0.729825	0.312753	1.70308	0.4656	0.82121
DNMT3A expression	cg02048412	1.37019	0.587171	3.19741	0.4656	0.82121
DNMT3A expression	cg02189888	1.37019	0.587171	3.19741	0.4656	0.82121
DNMT3A expression	cg02821342	0.729825	0.312753	1.70308	0.4656	0.82121
DNMT3A expression	cg02933139	1.37019	0.587171	3.19741	0.4656	0.82121
DNMT3A expression	cg03397716	1.37019	0.587171	3.19741	0.4656	0.82121
DNMT3A expression	cg03588039	1.37019	0.587171	3.19741	0.4656	0.82121
DNMT3A expression	cg03710354	0.729825	0.312753	1.70308	0.4656	0.82121
DNMT3A expression	cg03799530	1.37019	0.587171	3.19741	0.4656	0.82121
DNMT3A expression	cg04121261	1.37019	0.587171	3.19741	0.4656	0.82121
DNMT3A expression	cg04805619	0.729825	0.312753	1.70308	0.4656	0.82121
DNMT3A expression	cg05492839	0.729825	0.312753	1.70308	0.4656	0.82121
DNMT3A expression	cg05886574	0.729825	0.312753	1.70308	0.4656	0.82121
DNMT3A expression	cg06741803	1.37019	0.587171	3.19741	0.4656	0.82121
DNMT3A expression	cg07068382	1.37019	0.587171	3.19741	0.4656	0.82121
DNMT3A expression	cg07671586	0.729825	0.312753	1.70308	0.4656	0.82121
DNMT3A expression	cg07848706	1.37019	0.587171	3.19741	0.4656	0.82121
DNMT3A expression	cg07984256	1.37019	0.587171	3.19741	0.4656	0.82121
DNMT3A expression	cg08095852	1.37019	0.587171	3.19741	0.4656	0.82121
DNMT3A expression	cg08160331	1.37019	0.587171	3.19741	0.4656	0.82121
DNMT3A expression	cg08289567	0.729825	0.312753	1.70308	0.4656	0.82121
DNMT3A expression	cg08431693	1.37019	0.587171	3.19741	0.4656	0.82121
DNMT3A expression	cg08622677	0.729825	0.312753	1.70308	0.4656	0.82121
DNMT3A expression	cg08734918	0.729825	0.312753	1.70308	0.4656	0.82121
DNMT3A expression	cg08885800	1.37019	0.587171	3.19741	0.4656	0.82121
DNMT3A expression	cg08983097	0.729825	0.312753	1.70308	0.4656	0.82121
DNMT3A expression	cg09202227	1.37019	0.587171	3.19741	0.4656	0.82121
DNMT3A expression	cg09379755	0.729825	0.312753	1.70308	0.4656	0.82121
DNMT3A expression	cg09597312	1.37019	0.587171	3.19741	0.4656	0.82121
DNMT3A expression	cg09679923	1.37019	0.587171	3.19741	0.4656	0.82121
DNMT3A expression	cg09997676	0.729825	0.312753	1.70308	0.4656	0.82121
DNMT3A expression	cg10002569	1.37019	0.587171	3.19741	0.4656	0.82121
DNMT3A expression	cg10634619	0.729825	0.312753	1.70308	0.4656	0.82121
DNMT3A expression	cg10999598	0.729825	0.312753	1.70308	0.4656	0.82121
DNMT3A expression	cg11706635	1.37019	0.587171	3.19741	0.4656	0.82121
DNMT3A expression	cg12165758	0.729825	0.312753	1.70308	0.4656	0.82121
DNMT3A expression	cg13112154	1.37019	0.587171	3.19741	0.4656	0.82121
DNMT3A expression	cg13347071	1.37019	0.587171	3.19741	0.4656	0.82121
DNMT3A expression	cg13352836	1.37019	0.587171	3.19741	0.4656	0.82121
DNMT3A expression	cg13744663	1.37019	0.587171	3.19741	0.4656	0.82121
DNMT3A expression	cg13814485	1.37019	0.587171	3.19741	0.4656	0.82121
DNMT3A expression	cg14480507	1.37019	0.587171	3.19741	0.4656	0.82121
DNMT3A expression	cg14585700	1.37019	0.587171	3.19741	0.4656	0.82121
DNMT3A expression	cg14704921	1.37019	0.587171	3.19741	0.4656	0.82121
DNMT3A expression	cg14927724	1.37019	0.587171	3.19741	0.4656	0.82121
DNMT3A expression	cg15158376	0.729825	0.312753	1.70308	0.4656	0.82121
DNMT3A expression	cg15936446	0.729825	0.312753	1.70308	0.4656	0.82121
DNMT3A expression	cg16009734	1.37019	0.587171	3.19741	0.4656	0.82121
DNMT3A expression	cg16010628	1.37019	0.587171	3.19741	0.4656	0.82121
DNMT3A expression	cg16370875	1.37019	0.587171	3.19741	0.4656	0.82121
DNMT3A expression	cg17493727	0.729825	0.312753	1.70308	0.4656	0.82121
DNMT3A expression	cg18691434	1.37019	0.587171	3.19741	0.4656	0.82121
DNMT3A expression	cg19095187	0.729825	0.312753	1.70308	0.4656	0.82121
DNMT3A expression	cg20863756	1.37019	0.587171	3.19741	0.4656	0.82121
DNMT3A expression	cg21231458	1.37019	0.587171	3.19741	0.4656	0.82121
DNMT3A expression	cg21424782	1.37019	0.587171	3.19741	0.4656	0.82121
DNMT3A expression	cg21801378	0.729825	0.312753	1.70308	0.4656	0.82121
DNMT3A expression	cg22476550	1.37019	0.587171	3.19741	0.4656	0.82121
DNMT3A expression	cg23448486	1.37019	0.587171	3.19741	0.4656	0.82121
DNMT3A expression	cg23553442	1.37019	0.587171	3.19741	0.4656	0.82121
DNMT3A expression	cg23779890	1.37019	0.587171	3.19741	0.4656	0.82121
DNMT3A expression	cg23981354	1.37019	0.587171	3.19741	0.4656	0.82121
DNMT3A expression	cg24151926	0.729825	0.312753	1.70308	0.4656	0.82121
DNMT3A expression	cg24290286	0.729825	0.312753	1.70308	0.4656	0.82121
DNMT3A expression	cg24724428	1.37019	0.587171	3.19741	0.4656	0.82121
DNMT3A expression	cg24847541	1.37019	0.587171	3.19741	0.4656	0.82121
DNMT3A expression	cg24853724	1.37019	0.587171	3.19741	0.4656	0.82121
DNMT3A expression	cg25104186	1.37019	0.587171	3.19741	0.4656	0.82121
DNMT3A expression	cg25406872	1.37019	0.587171	3.19741	0.4656	0.82121
DNMT3A expression	cg25778262	1.37019	0.587171	3.19741	0.4656	0.82121
DNMT3A expression	cg25820257	1.37019	0.587171	3.19741	0.4656	0.82121
DNMT3A expression	cg25826226	1.37019	0.587171	3.19741	0.4656	0.82121
DNMT3A expression	cg26417361	1.37019	0.587171	3.19741	0.4656	0.82121
DNMT3A expression	cg26490949	1.37019	0.587171	3.19741	0.4656	0.82121
DNMT3A expression	cg26921969	1.37019	0.587171	3.19741	0.4656	0.82121
DNMT3A expression	cg00032205	1.27546	0.546917	2.9745	0.5729	0.838004
DNMT3A expression	cg00237391	1.27546	0.546917	2.9745	0.5729	0.838004
DNMT3A expression	cg00292135	1.27546	0.546917	2.9745	0.5729	0.838004
DNMT3A expression	cg00460776	1.27546	0.546917	2.9745	0.5729	0.838004
DNMT3A expression	cg00471645	1.27546	0.546917	2.9745	0.5729	0.838004
DNMT3A expression	cg00489219	1.27546	0.546917	2.9745	0.5729	0.838004
DNMT3A expression	cg00702638	1.27546	0.546917	2.9745	0.5729	0.838004
DNMT3A expression	cg00708380	1.27546	0.546917	2.9745	0.5729	0.838004
DNMT3A expression	cg00888561	1.27546	0.546917	2.9745	0.5729	0.838004
DNMT3A expression	cg01214340	1.27546	0.546917	2.9745	0.5729	0.838004
DNMT3A expression	cg01789150	0.784029	0.336191	1.82843	0.5729	0.838004
DNMT3A expression	cg01838971	1.27546	0.546917	2.9745	0.5729	0.838004
DNMT3A expression	cg01947224	1.27546	0.546917	2.9745	0.5729	0.838004
DNMT3A expression	cg02118776	1.27546	0.546917	2.9745	0.5729	0.838004
DNMT3A expression	cg02383785	1.27546	0.546917	2.9745	0.5729	0.838004
DNMT3A expression	cg02489908	1.27546	0.546917	2.9745	0.5729	0.838004
DNMT3A expression	cg02650266	1.27546	0.546917	2.9745	0.5729	0.838004
DNMT3A expression	cg02980971	0.784029	0.336191	1.82843	0.5729	0.838004
DNMT3A expression	cg02997982	1.27546	0.546917	2.9745	0.5729	0.838004
DNMT3A expression	cg03041738	1.27546	0.546917	2.9745	0.5729	0.838004
DNMT3A expression	cg03284308	0.784029	0.336191	1.82843	0.5729	0.838004
DNMT3A expression	cg03399905	1.27546	0.546917	2.9745	0.5729	0.838004
DNMT3A expression	cg03801300	0.784029	0.336191	1.82843	0.5729	0.838004
DNMT3A expression	cg04084157	0.784029	0.336191	1.82843	0.5729	0.838004
DNMT3A expression	cg04239375	0.784029	0.336191	1.82843	0.5729	0.838004
DNMT3A expression	cg04256466	0.784029	0.336191	1.82843	0.5729	0.838004
DNMT3A expression	cg04269188	1.27546	0.546917	2.9745	0.5729	0.838004
DNMT3A expression	cg04290510	1.27546	0.546917	2.9745	0.5729	0.838004
DNMT3A expression	cg04640886	1.27546	0.546917	2.9745	0.5729	0.838004
DNMT3A expression	cg04870212	1.27546	0.546917	2.9745	0.5729	0.838004
DNMT3A expression	cg05218976	1.27546	0.546917	2.9745	0.5729	0.838004
DNMT3A expression	cg05261559	1.27546	0.546917	2.9745	0.5729	0.838004
DNMT3A expression	cg05329888	1.27546	0.546917	2.9745	0.5729	0.838004
DNMT3A expression	cg05617798	1.27546	0.546917	2.9745	0.5729	0.838004
DNMT3A expression	cg05651778	1.27546	0.546917	2.9745	0.5729	0.838004
DNMT3A expression	cg05846166	0.784029	0.336191	1.82843	0.5729	0.838004
DNMT3A expression	cg05975727	1.27546	0.546917	2.9745	0.5729	0.838004
DNMT3A expression	cg06034933	1.27546	0.546917	2.9745	0.5729	0.838004
DNMT3A expression	cg06061878	1.27546	0.546917	2.9745	0.5729	0.838004
DNMT3A expression	cg06121469	1.27546	0.546917	2.9745	0.5729	0.838004
DNMT3A expression	cg06144905	1.27546	0.546917	2.9745	0.5729	0.838004
DNMT3A expression	cg06458239	1.27546	0.546917	2.9745	0.5729	0.838004
DNMT3A expression	cg06475223	1.27546	0.546917	2.9745	0.5729	0.838004
DNMT3A expression	cg06603828	1.27546	0.546917	2.9745	0.5729	0.838004
DNMT3A expression	cg06666093	1.27546	0.546917	2.9745	0.5729	0.838004
DNMT3A expression	cg07172885	1.27546	0.546917	2.9745	0.5729	0.838004
DNMT3A expression	cg07314523	1.27546	0.546917	2.9745	0.5729	0.838004
DNMT3A expression	cg07584631	1.27546	0.546917	2.9745	0.5729	0.838004
DNMT3A expression	cg07728507	1.27546	0.546917	2.9745	0.5729	0.838004
DNMT3A expression	cg07846081	0.784029	0.336191	1.82843	0.5729	0.838004
DNMT3A expression	cg07873590	0.784029	0.336191	1.82843	0.5729	0.838004
DNMT3A expression	cg08114812	1.27546	0.546917	2.9745	0.5729	0.838004
DNMT3A expression	cg08153345	0.784029	0.336191	1.82843	0.5729	0.838004
DNMT3A expression	cg08169949	0.784029	0.336191	1.82843	0.5729	0.838004
DNMT3A expression	cg08423149	1.27546	0.546917	2.9745	0.5729	0.838004
DNMT3A expression	cg08541521	0.784029	0.336191	1.82843	0.5729	0.838004
DNMT3A expression	cg08584627	1.27546	0.546917	2.9745	0.5729	0.838004
DNMT3A expression	cg08655662	1.27546	0.546917	2.9745	0.5729	0.838004
DNMT3A expression	cg08715791	1.27546	0.546917	2.9745	0.5729	0.838004
DNMT3A expression	cg08881796	1.27546	0.546917	2.9745	0.5729	0.838004
DNMT3A expression	cg08904363	1.27546	0.546917	2.9745	0.5729	0.838004
DNMT3A expression	cg09286183	1.27546	0.546917	2.9745	0.5729	0.838004
DNMT3A expression	cg10046620	0.784029	0.336191	1.82843	0.5729	0.838004
DNMT3A expression	cg10193817	1.27546	0.546917	2.9745	0.5729	0.838004
DNMT3A expression	cg10820926	1.27546	0.546917	2.9745	0.5729	0.838004
DNMT3A expression	cg11204099	1.27546	0.546917	2.9745	0.5729	0.838004
DNMT3A expression	cg11274962	1.27546	0.546917	2.9745	0.5729	0.838004
DNMT3A expression	cg11286035	1.27546	0.546917	2.9745	0.5729	0.838004
DNMT3A expression	cg11600807	0.784029	0.336191	1.82843	0.5729	0.838004
DNMT3A expression	cg11892747	1.27546	0.546917	2.9745	0.5729	0.838004
DNMT3A expression	cg11967546	0.784029	0.336191	1.82843	0.5729	0.838004
DNMT3A expression	cg12563644	1.27546	0.546917	2.9745	0.5729	0.838004
DNMT3A expression	cg12663656	1.27546	0.546917	2.9745	0.5729	0.838004
DNMT3A expression	cg12845952	0.784029	0.336191	1.82843	0.5729	0.838004
DNMT3A expression	cg12899421	1.27546	0.546917	2.9745	0.5729	0.838004
DNMT3A expression	cg13140167	0.784029	0.336191	1.82843	0.5729	0.838004
DNMT3A expression	cg13458335	1.27546	0.546917	2.9745	0.5729	0.838004
DNMT3A expression	cg13682722	0.784029	0.336191	1.82843	0.5729	0.838004
DNMT3A expression	cg13793048	1.27546	0.546917	2.9745	0.5729	0.838004
DNMT3A expression	cg14311320	1.27546	0.546917	2.9745	0.5729	0.838004
DNMT3A expression	cg14633456	1.27546	0.546917	2.9745	0.5729	0.838004
DNMT3A expression	cg15000966	1.27546	0.546917	2.9745	0.5729	0.838004
DNMT3A expression	cg15091323	0.784029	0.336191	1.82843	0.5729	0.838004
DNMT3A expression	cg15201635	1.27546	0.546917	2.9745	0.5729	0.838004
DNMT3A expression	cg15355387	1.27546	0.546917	2.9745	0.5729	0.838004
DNMT3A expression	cg15425280	0.784029	0.336191	1.82843	0.5729	0.838004
DNMT3A expression	cg15463803	1.27546	0.546917	2.9745	0.5729	0.838004
DNMT3A expression	cg15623892	1.27546	0.546917	2.9745	0.5729	0.838004
DNMT3A expression	cg15906794	1.27546	0.546917	2.9745	0.5729	0.838004
DNMT3A expression	cg15993083	0.784029	0.336191	1.82843	0.5729	0.838004
DNMT3A expression	cg16433737	0.784029	0.336191	1.82843	0.5729	0.838004
DNMT3A expression	cg16867657	0.784029	0.336191	1.82843	0.5729	0.838004
DNMT3A expression	cg16969368	1.27546	0.546917	2.9745	0.5729	0.838004
DNMT3A expression	cg17724147	0.784029	0.336191	1.82843	0.5729	0.838004
DNMT3A expression	cg18417423	0.784029	0.336191	1.82843	0.5729	0.838004
DNMT3A expression	cg18435449	1.27546	0.546917	2.9745	0.5729	0.838004
DNMT3A expression	cg18809289	1.27546	0.546917	2.9745	0.5729	0.838004
DNMT3A expression	cg18812909	1.27546	0.546917	2.9745	0.5729	0.838004
DNMT3A expression	cg19055803	0.784029	0.336191	1.82843	0.5729	0.838004
DNMT3A expression	cg19401340	1.27546	0.546917	2.9745	0.5729	0.838004
DNMT3A expression	cg19410770	0.784029	0.336191	1.82843	0.5729	0.838004
DNMT3A expression	cg19455840	1.27546	0.546917	2.9745	0.5729	0.838004
DNMT3A expression	cg19586576	0.784029	0.336191	1.82843	0.5729	0.838004
DNMT3A expression	cg19743881	1.27546	0.546917	2.9745	0.5729	0.838004
DNMT3A expression	cg19996355	1.27546	0.546917	2.9745	0.5729	0.838004
DNMT3A expression	cg20275507	1.27546	0.546917	2.9745	0.5729	0.838004
DNMT3A expression	cg20797766	1.27546	0.546917	2.9745	0.5729	0.838004
DNMT3A expression	cg21211187	1.27546	0.546917	2.9745	0.5729	0.838004
DNMT3A expression	cg21282131	1.27546	0.546917	2.9745	0.5729	0.838004
DNMT3A expression	cg21328810	1.27546	0.546917	2.9745	0.5729	0.838004
DNMT3A expression	cg21422770	0.784029	0.336191	1.82843	0.5729	0.838004
DNMT3A expression	cg21683284	0.784029	0.336191	1.82843	0.5729	0.838004
DNMT3A expression	cg22235877	1.27546	0.546917	2.9745	0.5729	0.838004
DNMT3A expression	cg22367678	0.784029	0.336191	1.82843	0.5729	0.838004
DNMT3A expression	cg23002268	0.784029	0.336191	1.82843	0.5729	0.838004
DNMT3A expression	cg23027580	1.27546	0.546917	2.9745	0.5729	0.838004
DNMT3A expression	cg23040782	1.27546	0.546917	2.9745	0.5729	0.838004
DNMT3A expression	cg23049291	0.784029	0.336191	1.82843	0.5729	0.838004
DNMT3A expression	cg23105471	1.27546	0.546917	2.9745	0.5729	0.838004
DNMT3A expression	cg23384185	1.27546	0.546917	2.9745	0.5729	0.838004
DNMT3A expression	cg23652182	0.784029	0.336191	1.82843	0.5729	0.838004
DNMT3A expression	cg23718606	1.27546	0.546917	2.9745	0.5729	0.838004
DNMT3A expression	cg23837438	0.784029	0.336191	1.82843	0.5729	0.838004
DNMT3A expression	cg23854009	1.27546	0.546917	2.9745	0.5729	0.838004
DNMT3A expression	cg24159214	1.27546	0.546917	2.9745	0.5729	0.838004
DNMT3A expression	cg24422198	1.27546	0.546917	2.9745	0.5729	0.838004
DNMT3A expression	cg24544803	1.27546	0.546917	2.9745	0.5729	0.838004
DNMT3A expression	cg25148589	1.27546	0.546917	2.9745	0.5729	0.838004
DNMT3A expression	cg25195288	0.784029	0.336191	1.82843	0.5729	0.838004
DNMT3A expression	cg25316339	0.784029	0.336191	1.82843	0.5729	0.838004
DNMT3A expression	cg25329013	0.784029	0.336191	1.82843	0.5729	0.838004
DNMT3A expression	cg25569840	1.27546	0.546917	2.9745	0.5729	0.838004
DNMT3A expression	cg26005232	0.784029	0.336191	1.82843	0.5729	0.838004
DNMT3A expression	cg26189067	1.27546	0.546917	2.9745	0.5729	0.838004
DNMT3A expression	cg26272477	0.784029	0.336191	1.82843	0.5729	0.838004
DNMT3A expression	cg26377000	1.27546	0.546917	2.9745	0.5729	0.838004
DNMT3A expression	cg26522319	1.27546	0.546917	2.9745	0.5729	0.838004
DNMT3A expression	cg26734668	1.27546	0.546917	2.9745	0.5729	0.838004
DNMT3A expression	cg26758551	0.784029	0.336191	1.82843	0.5729	0.838004
DNMT3A expression	cg26792755	1.27546	0.546917	2.9745	0.5729	0.838004
DNMT3A expression	cg26830108	1.27546	0.546917	2.9745	0.5729	0.838004
DNMT3A expression	cg27526665	0.784029	0.336191	1.82843	0.5729	0.838004
DNMT3A expression	cg05674150	0.818519	0.351361	1.90679	0.6424	0.91326
DNMT3A expression	cg05965414	0.818519	0.351361	1.90679	0.6424	0.91326
DNMT3A expression	cg07860673	0.818519	0.351361	1.90679	0.6424	0.91326
DNMT3A expression	cg09226692	0.818519	0.351361	1.90679	0.6424	0.91326
DNMT3A expression	cg09609212	0.818519	0.351361	1.90679	0.6424	0.91326
DNMT3A expression	cg10469100	0.818519	0.351361	1.90679	0.6424	0.91326
DNMT3A expression	cg11601932	0.818519	0.351361	1.90679	0.6424	0.91326
DNMT3A expression	cg13503413	0.818519	0.351361	1.90679	0.6424	0.91326
DNMT3A expression	cg14063191	0.818519	0.351361	1.90679	0.6424	0.91326
DNMT3A expression	cg16019898	0.818519	0.351361	1.90679	0.6424	0.91326
DNMT3A expression	cg16541852	0.818519	0.351361	1.90679	0.6424	0.91326
DNMT3A expression	cg18867659	0.818519	0.351361	1.90679	0.6424	0.91326
DNMT3A expression	cg19139210	0.818519	0.351361	1.90679	0.6424	0.91326
DNMT3A expression	cg21183502	0.818519	0.351361	1.90679	0.6424	0.91326
DNMT3A expression	cg21723861	0.818519	0.351361	1.90679	0.6424	0.91326
DNMT3A expression	cg22310062	0.818519	0.351361	1.90679	0.6424	0.91326
DNMT3A expression	cg24150153	0.818519	0.351361	1.90679	0.6424	0.91326
DNMT3A expression	cg27535538	0.818519	0.351361	1.90679	0.6424	0.91326
DNMT3A expression	cg00590036	1.1875	0.509304	2.76879	0.6905	0.91326
DNMT3A expression	cg01534416	1.1875	0.509304	2.76879	0.6905	0.91326
DNMT3A expression	cg01644850	1.1875	0.509304	2.76879	0.6905	0.91326
DNMT3A expression	cg02071825	1.1875	0.509304	2.76879	0.6905	0.91326
DNMT3A expression	cg02479575	1.1875	0.509304	2.76879	0.6905	0.91326
DNMT3A expression	cg02759846	1.1875	0.509304	2.76879	0.6905	0.91326
DNMT3A expression	cg03062002	1.1875	0.509304	2.76879	0.6905	0.91326
DNMT3A expression	cg04911280	1.1875	0.509304	2.76879	0.6905	0.91326
DNMT3A expression	cg05540369	1.1875	0.509304	2.76879	0.6905	0.91326
DNMT3A expression	cg06811183	1.1875	0.509304	2.76879	0.6905	0.91326
DNMT3A expression	cg07798694	1.1875	0.509304	2.76879	0.6905	0.91326
DNMT3A expression	cg09136245	1.1875	0.509304	2.76879	0.6905	0.91326
DNMT3A expression	cg09378441	1.1875	0.509304	2.76879	0.6905	0.91326
DNMT3A expression	cg11082362	1.1875	0.509304	2.76879	0.6905	0.91326
DNMT3A expression	cg11299854	1.1875	0.509304	2.76879	0.6905	0.91326
DNMT3A expression	cg11359984	1.1875	0.509304	2.76879	0.6905	0.91326
DNMT3A expression	cg11635304	1.1875	0.509304	2.76879	0.6905	0.91326
DNMT3A expression	cg11667101	1.1875	0.509304	2.76879	0.6905	0.91326
DNMT3A expression	cg13030331	1.1875	0.509304	2.76879	0.6905	0.91326
DNMT3A expression	cg14068796	1.1875	0.509304	2.76879	0.6905	0.91326
DNMT3A expression	cg14305262	1.1875	0.509304	2.76879	0.6905	0.91326
DNMT3A expression	cg15103195	1.1875	0.509304	2.76879	0.6905	0.91326
DNMT3A expression	cg16480692	1.1875	0.509304	2.76879	0.6905	0.91326
DNMT3A expression	cg18546419	1.1875	0.509304	2.76879	0.6905	0.91326
DNMT3A expression	cg20121753	1.1875	0.509304	2.76879	0.6905	0.91326
DNMT3A expression	cg20159687	1.1875	0.509304	2.76879	0.6905	0.91326
DNMT3A expression	cg20852605	1.1875	0.509304	2.76879	0.6905	0.91326
DNMT3A expression	cg20893579	1.1875	0.509304	2.76879	0.6905	0.91326
DNMT3A expression	cg21105175	1.1875	0.509304	2.76879	0.6905	0.91326
DNMT3A expression	cg22682373	1.1875	0.509304	2.76879	0.6905	0.91326
DNMT3A expression	cg23654174	1.1875	0.509304	2.76879	0.6905	0.91326
DNMT3A expression	cg23761616	1.1875	0.509304	2.76879	0.6905	0.91326
DNMT3A expression	cg24004532	1.1875	0.509304	2.76879	0.6905	0.91326
DNMT3A expression	cg25112291	1.1875	0.509304	2.76879	0.6905	0.91326
DNMT3A expression	cg27447053	1.1875	0.509304	2.76879	0.6905	0.91326
DNMT3A expression	cg27509306	1.1875	0.509304	2.76879	0.6905	0.91326
DNMT3A expression	cg27559724	1.1875	0.509304	2.76879	0.6905	0.91326
DNMT3A expression	cg00015024	0.87931	0.377692	2.04713	0.7654	0.91326
DNMT3A expression	cg00094518	1.13725	0.488488	2.64766	0.7654	0.91326
DNMT3A expression	cg00221745	1.13725	0.488488	2.64766	0.7654	0.91326
DNMT3A expression	cg00755063	0.87931	0.377692	2.04713	0.7654	0.91326
DNMT3A expression	cg00878605	0.87931	0.377692	2.04713	0.7654	0.91326
DNMT3A expression	cg00955482	0.87931	0.377692	2.04713	0.7654	0.91326
DNMT3A expression	cg01122755	0.87931	0.377692	2.04713	0.7654	0.91326
DNMT3A expression	cg01186457	1.13725	0.488488	2.64766	0.7654	0.91326
DNMT3A expression	cg01521106	1.13725	0.488488	2.64766	0.7654	0.91326
DNMT3A expression	cg01541867	1.13725	0.488488	2.64766	0.7654	0.91326
DNMT3A expression	cg01693650	0.87931	0.377692	2.04713	0.7654	0.91326
DNMT3A expression	cg01929377	1.13725	0.488488	2.64766	0.7654	0.91326
DNMT3A expression	cg02010772	1.13725	0.488488	2.64766	0.7654	0.91326
DNMT3A expression	cg02144516	1.13725	0.488488	2.64766	0.7654	0.91326
DNMT3A expression	cg02220965	1.13725	0.488488	2.64766	0.7654	0.91326
DNMT3A expression	cg02456288	1.13725	0.488488	2.64766	0.7654	0.91326
DNMT3A expression	cg02770054	1.13725	0.488488	2.64766	0.7654	0.91326
DNMT3A expression	cg03065467	1.13725	0.488488	2.64766	0.7654	0.91326
DNMT3A expression	cg03678609	1.13725	0.488488	2.64766	0.7654	0.91326
DNMT3A expression	cg04110283	0.87931	0.377692	2.04713	0.7654	0.91326
DNMT3A expression	cg04388983	1.13725	0.488488	2.64766	0.7654	0.91326
DNMT3A expression	cg04749646	1.13725	0.488488	2.64766	0.7654	0.91326
DNMT3A expression	cg04769392	1.13725	0.488488	2.64766	0.7654	0.91326
DNMT3A expression	cg04875128	1.13725	0.488488	2.64766	0.7654	0.91326
DNMT3A expression	cg05460965	0.87931	0.377692	2.04713	0.7654	0.91326
DNMT3A expression	cg05630556	0.87931	0.377692	2.04713	0.7654	0.91326
DNMT3A expression	cg06128028	1.13725	0.488488	2.64766	0.7654	0.91326
DNMT3A expression	cg06391982	1.13725	0.488488	2.64766	0.7654	0.91326
DNMT3A expression	cg06869755	0.87931	0.377692	2.04713	0.7654	0.91326
DNMT3A expression	cg06879152	0.87931	0.377692	2.04713	0.7654	0.91326
DNMT3A expression	cg07169873	0.87931	0.377692	2.04713	0.7654	0.91326
DNMT3A expression	cg07224469	1.13725	0.488488	2.64766	0.7654	0.91326
DNMT3A expression	cg07388347	1.13725	0.488488	2.64766	0.7654	0.91326
DNMT3A expression	cg07520506	1.13725	0.488488	2.64766	0.7654	0.91326
DNMT3A expression	cg07570470	1.13725	0.488488	2.64766	0.7654	0.91326
DNMT3A expression	cg07667161	0.87931	0.377692	2.04713	0.7654	0.91326
DNMT3A expression	cg07925311	0.87931	0.377692	2.04713	0.7654	0.91326
DNMT3A expression	cg08013270	0.87931	0.377692	2.04713	0.7654	0.91326
DNMT3A expression	cg08120263	1.13725	0.488488	2.64766	0.7654	0.91326
DNMT3A expression	cg08318076	1.13725	0.488488	2.64766	0.7654	0.91326
DNMT3A expression	cg08748615	1.13725	0.488488	2.64766	0.7654	0.91326
DNMT3A expression	cg08770761	0.87931	0.377692	2.04713	0.7654	0.91326
DNMT3A expression	cg09012544	1.13725	0.488488	2.64766	0.7654	0.91326
DNMT3A expression	cg09513380	1.13725	0.488488	2.64766	0.7654	0.91326
DNMT3A expression	cg09579953	1.13725	0.488488	2.64766	0.7654	0.91326
DNMT3A expression	cg09630437	0.87931	0.377692	2.04713	0.7654	0.91326
DNMT3A expression	cg09730123	0.87931	0.377692	2.04713	0.7654	0.91326
DNMT3A expression	cg09784307	1.13725	0.488488	2.64766	0.7654	0.91326
DNMT3A expression	cg09829319	0.87931	0.377692	2.04713	0.7654	0.91326
DNMT3A expression	cg09857513	0.87931	0.377692	2.04713	0.7654	0.91326
DNMT3A expression	cg10102418	0.87931	0.377692	2.04713	0.7654	0.91326
DNMT3A expression	cg10284662	0.87931	0.377692	2.04713	0.7654	0.91326
DNMT3A expression	cg10341152	1.13725	0.488488	2.64766	0.7654	0.91326
DNMT3A expression	cg10508778	0.87931	0.377692	2.04713	0.7654	0.91326
DNMT3A expression	cg10548492	0.87931	0.377692	2.04713	0.7654	0.91326
DNMT3A expression	cg10665379	1.13725	0.488488	2.64766	0.7654	0.91326
DNMT3A expression	cg10699064	0.87931	0.377692	2.04713	0.7654	0.91326
DNMT3A expression	cg10732215	0.87931	0.377692	2.04713	0.7654	0.91326
DNMT3A expression	cg10778288	1.13725	0.488488	2.64766	0.7654	0.91326
DNMT3A expression	cg11018337	1.13725	0.488488	2.64766	0.7654	0.91326
DNMT3A expression	cg11051055	1.13725	0.488488	2.64766	0.7654	0.91326
DNMT3A expression	cg11071401	1.13725	0.488488	2.64766	0.7654	0.91326
DNMT3A expression	cg11138362	1.13725	0.488488	2.64766	0.7654	0.91326
DNMT3A expression	cg11322797	1.13725	0.488488	2.64766	0.7654	0.91326
DNMT3A expression	cg11566154	1.13725	0.488488	2.64766	0.7654	0.91326
DNMT3A expression	cg11896587	1.13725	0.488488	2.64766	0.7654	0.91326
DNMT3A expression	cg12018403	0.87931	0.377692	2.04713	0.7654	0.91326
DNMT3A expression	cg12209165	1.13725	0.488488	2.64766	0.7654	0.91326
DNMT3A expression	cg12451153	1.13725	0.488488	2.64766	0.7654	0.91326
DNMT3A expression	cg12946225	0.87931	0.377692	2.04713	0.7654	0.91326
DNMT3A expression	cg13016408	1.13725	0.488488	2.64766	0.7654	0.91326
DNMT3A expression	cg13378934	1.13725	0.488488	2.64766	0.7654	0.91326
DNMT3A expression	cg13442820	0.87931	0.377692	2.04713	0.7654	0.91326
DNMT3A expression	cg13546858	0.87931	0.377692	2.04713	0.7654	0.91326
DNMT3A expression	cg13564889	1.13725	0.488488	2.64766	0.7654	0.91326
DNMT3A expression	cg14241323	1.13725	0.488488	2.64766	0.7654	0.91326
DNMT3A expression	cg14415616	1.13725	0.488488	2.64766	0.7654	0.91326
DNMT3A expression	cg14594876	0.87931	0.377692	2.04713	0.7654	0.91326
DNMT3A expression	cg14665951	1.13725	0.488488	2.64766	0.7654	0.91326
DNMT3A expression	cg14676592	1.13725	0.488488	2.64766	0.7654	0.91326
DNMT3A expression	cg14844236	1.13725	0.488488	2.64766	0.7654	0.91326
DNMT3A expression	cg15061025	0.87931	0.377692	2.04713	0.7654	0.91326
DNMT3A expression	cg15381304	1.13725	0.488488	2.64766	0.7654	0.91326
DNMT3A expression	cg15778457	1.13725	0.488488	2.64766	0.7654	0.91326
DNMT3A expression	cg16007541	1.13725	0.488488	2.64766	0.7654	0.91326
DNMT3A expression	cg16181396	0.87931	0.377692	2.04713	0.7654	0.91326
DNMT3A expression	cg16477091	1.13725	0.488488	2.64766	0.7654	0.91326
DNMT3A expression	cg16549027	0.87931	0.377692	2.04713	0.7654	0.91326
DNMT3A expression	cg16717122	1.13725	0.488488	2.64766	0.7654	0.91326
DNMT3A expression	cg16956501	1.13725	0.488488	2.64766	0.7654	0.91326
DNMT3A expression	cg17321954	0.87931	0.377692	2.04713	0.7654	0.91326
DNMT3A expression	cg17412248	1.13725	0.488488	2.64766	0.7654	0.91326
DNMT3A expression	cg17421143	0.87931	0.377692	2.04713	0.7654	0.91326
DNMT3A expression	cg17576288	1.13725	0.488488	2.64766	0.7654	0.91326
DNMT3A expression	cg17652435	1.13725	0.488488	2.64766	0.7654	0.91326
DNMT3A expression	cg17878972	1.13725	0.488488	2.64766	0.7654	0.91326
DNMT3A expression	cg18015985	0.87931	0.377692	2.04713	0.7654	0.91326
DNMT3A expression	cg18240400	1.13725	0.488488	2.64766	0.7654	0.91326
DNMT3A expression	cg18928900	0.87931	0.377692	2.04713	0.7654	0.91326
DNMT3A expression	cg19015951	0.87931	0.377692	2.04713	0.7654	0.91326
DNMT3A expression	cg19284211	1.13725	0.488488	2.64766	0.7654	0.91326
DNMT3A expression	cg19891728	1.13725	0.488488	2.64766	0.7654	0.91326
DNMT3A expression	cg20263901	1.13725	0.488488	2.64766	0.7654	0.91326
DNMT3A expression	cg20308540	0.87931	0.377692	2.04713	0.7654	0.91326
DNMT3A expression	cg20389635	1.13725	0.488488	2.64766	0.7654	0.91326
DNMT3A expression	cg21144922	0.87931	0.377692	2.04713	0.7654	0.91326
DNMT3A expression	cg21159778	1.13725	0.488488	2.64766	0.7654	0.91326
DNMT3A expression	cg21860429	1.13725	0.488488	2.64766	0.7654	0.91326
DNMT3A expression	cg22108374	1.13725	0.488488	2.64766	0.7654	0.91326
DNMT3A expression	cg22118147	1.13725	0.488488	2.64766	0.7654	0.91326
DNMT3A expression	cg22186515	0.87931	0.377692	2.04713	0.7654	0.91326
DNMT3A expression	cg22278296	0.87931	0.377692	2.04713	0.7654	0.91326
DNMT3A expression	cg22395019	1.13725	0.488488	2.64766	0.7654	0.91326
DNMT3A expression	cg22635008	1.13725	0.488488	2.64766	0.7654	0.91326
DNMT3A expression	cg22642485	1.13725	0.488488	2.64766	0.7654	0.91326
DNMT3A expression	cg22719623	1.13725	0.488488	2.64766	0.7654	0.91326
DNMT3A expression	cg22866825	0.87931	0.377692	2.04713	0.7654	0.91326
DNMT3A expression	cg23162310	1.13725	0.488488	2.64766	0.7654	0.91326
DNMT3A expression	cg23995914	0.87931	0.377692	2.04713	0.7654	0.91326
DNMT3A expression	cg24016624	0.87931	0.377692	2.04713	0.7654	0.91326
DNMT3A expression	cg24315421	1.13725	0.488488	2.64766	0.7654	0.91326
DNMT3A expression	cg24550865	0.87931	0.377692	2.04713	0.7654	0.91326
DNMT3A expression	cg24948962	0.87931	0.377692	2.04713	0.7654	0.91326
DNMT3A expression	cg25108022	1.13725	0.488488	2.64766	0.7654	0.91326
DNMT3A expression	cg25162948	1.13725	0.488488	2.64766	0.7654	0.91326
DNMT3A expression	cg25225070	0.87931	0.377692	2.04713	0.7654	0.91326
DNMT3A expression	cg25410668	1.13725	0.488488	2.64766	0.7654	0.91326
DNMT3A expression	cg25590826	1.13725	0.488488	2.64766	0.7654	0.91326
DNMT3A expression	cg25622481	1.13725	0.488488	2.64766	0.7654	0.91326
DNMT3A expression	cg25645310	1.13725	0.488488	2.64766	0.7654	0.91326
DNMT3A expression	cg26718511	1.13725	0.488488	2.64766	0.7654	0.91326
DNMT3A expression	cg26974111	1.13725	0.488488	2.64766	0.7654	0.91326
DNMT3A expression	cg00092518	1.05882	0.454893	2.46455	0.8945	0.91326
DNMT3A expression	cg00095976	1.05882	0.454893	2.46455	0.8945	0.91326
DNMT3A expression	cg00193021	0.944444	0.405754	2.19832	0.8945	0.91326
DNMT3A expression	cg00312553	0.944444	0.405754	2.19832	0.8945	0.91326
DNMT3A expression	cg00481951	0.944444	0.405754	2.19832	0.8945	0.91326
DNMT3A expression	cg00516222	0.944444	0.405754	2.19832	0.8945	0.91326
DNMT3A expression	cg00745389	0.944444	0.405754	2.19832	0.8945	0.91326
DNMT3A expression	cg01429039	1.05882	0.454893	2.46455	0.8945	0.91326
DNMT3A expression	cg01471153	1.05882	0.454893	2.46455	0.8945	0.91326
DNMT3A expression	cg01592801	1.05882	0.454893	2.46455	0.8945	0.91326
DNMT3A expression	cg01616356	1.05882	0.454893	2.46455	0.8945	0.91326
DNMT3A expression	cg01717446	1.05882	0.454893	2.46455	0.8945	0.91326
DNMT3A expression	cg01763090	0.944444	0.405754	2.19832	0.8945	0.91326
DNMT3A expression	cg01821557	1.05882	0.454893	2.46455	0.8945	0.91326
DNMT3A expression	cg01912040	1.05882	0.454893	2.46455	0.8945	0.91326
DNMT3A expression	cg01984858	1.05882	0.454893	2.46455	0.8945	0.91326
DNMT3A expression	cg02232208	0.944444	0.405754	2.19832	0.8945	0.91326
DNMT3A expression	cg02355885	1.05882	0.454893	2.46455	0.8945	0.91326
DNMT3A expression	cg02442436	0.944444	0.405754	2.19832	0.8945	0.91326
DNMT3A expression	cg02538829	1.05882	0.454893	2.46455	0.8945	0.91326
DNMT3A expression	cg02722188	1.05882	0.454893	2.46455	0.8945	0.91326
DNMT3A expression	cg02748419	0.944444	0.405754	2.19832	0.8945	0.91326
DNMT3A expression	cg02788146	1.05882	0.454893	2.46455	0.8945	0.91326
DNMT3A expression	cg02949991	1.05882	0.454893	2.46455	0.8945	0.91326
DNMT3A expression	cg03314644	1.05882	0.454893	2.46455	0.8945	0.91326
DNMT3A expression	cg03525385	1.05882	0.454893	2.46455	0.8945	0.91326
DNMT3A expression	cg03719693	0.944444	0.405754	2.19832	0.8945	0.91326
DNMT3A expression	cg03968755	0.944444	0.405754	2.19832	0.8945	0.91326
DNMT3A expression	cg04169021	1.05882	0.454893	2.46455	0.8945	0.91326
DNMT3A expression	cg04528819	0.944444	0.405754	2.19832	0.8945	0.91326
DNMT3A expression	cg04577625	1.05882	0.454893	2.46455	0.8945	0.91326
DNMT3A expression	cg04653012	0.944444	0.405754	2.19832	0.8945	0.91326
DNMT3A expression	cg04738827	0.944444	0.405754	2.19832	0.8945	0.91326
DNMT3A expression	cg04775668	1.05882	0.454893	2.46455	0.8945	0.91326
DNMT3A expression	cg04880546	1.05882	0.454893	2.46455	0.8945	0.91326
DNMT3A expression	cg04986675	0.944444	0.405754	2.19832	0.8945	0.91326
DNMT3A expression	cg05208605	0.944444	0.405754	2.19832	0.8945	0.91326
DNMT3A expression	cg05290394	1.05882	0.454893	2.46455	0.8945	0.91326
DNMT3A expression	cg05471495	0.944444	0.405754	2.19832	0.8945	0.91326
DNMT3A expression	cg05668372	1.05882	0.454893	2.46455	0.8945	0.91326
DNMT3A expression	cg05806054	0.944444	0.405754	2.19832	0.8945	0.91326
DNMT3A expression	cg06073351	0.944444	0.405754	2.19832	0.8945	0.91326
DNMT3A expression	cg06142537	0.944444	0.405754	2.19832	0.8945	0.91326
DNMT3A expression	cg06385324	1.05882	0.454893	2.46455	0.8945	0.91326
DNMT3A expression	cg06493994	0.944444	0.405754	2.19832	0.8945	0.91326
DNMT3A expression	cg07131451	1.05882	0.454893	2.46455	0.8945	0.91326
DNMT3A expression	cg07300558	0.944444	0.405754	2.19832	0.8945	0.91326
DNMT3A expression	cg07477282	0.944444	0.405754	2.19832	0.8945	0.91326
DNMT3A expression	cg07547549	0.944444	0.405754	2.19832	0.8945	0.91326
DNMT3A expression	cg07640648	1.05882	0.454893	2.46455	0.8945	0.91326
DNMT3A expression	cg07687610	0.944444	0.405754	2.19832	0.8945	0.91326
DNMT3A expression	cg08057698	1.05882	0.454893	2.46455	0.8945	0.91326
DNMT3A expression	cg08096786	0.944444	0.405754	2.19832	0.8945	0.91326
DNMT3A expression	cg08243728	0.944444	0.405754	2.19832	0.8945	0.91326
DNMT3A expression	cg08286012	1.05882	0.454893	2.46455	0.8945	0.91326
DNMT3A expression	cg08461586	1.05882	0.454893	2.46455	0.8945	0.91326
DNMT3A expression	cg08484671	0.944444	0.405754	2.19832	0.8945	0.91326
DNMT3A expression	cg08614301	1.05882	0.454893	2.46455	0.8945	0.91326
DNMT3A expression	cg08888178	0.944444	0.405754	2.19832	0.8945	0.91326
DNMT3A expression	cg08955995	0.944444	0.405754	2.19832	0.8945	0.91326
DNMT3A expression	cg08996748	1.05882	0.454893	2.46455	0.8945	0.91326
DNMT3A expression	cg09004287	0.944444	0.405754	2.19832	0.8945	0.91326
DNMT3A expression	cg09022993	1.05882	0.454893	2.46455	0.8945	0.91326
DNMT3A expression	cg09229918	0.944444	0.405754	2.19832	0.8945	0.91326
DNMT3A expression	cg09278980	1.05882	0.454893	2.46455	0.8945	0.91326
DNMT3A expression	cg09454892	0.944444	0.405754	2.19832	0.8945	0.91326
DNMT3A expression	cg09499629	0.944444	0.405754	2.19832	0.8945	0.91326
DNMT3A expression	cg09614389	1.05882	0.454893	2.46455	0.8945	0.91326
DNMT3A expression	cg09644065	0.944444	0.405754	2.19832	0.8945	0.91326
DNMT3A expression	cg09853371	1.05882	0.454893	2.46455	0.8945	0.91326
DNMT3A expression	cg09861346	0.944444	0.405754	2.19832	0.8945	0.91326
DNMT3A expression	cg09941452	1.05882	0.454893	2.46455	0.8945	0.91326
DNMT3A expression	cg10129041	0.944444	0.405754	2.19832	0.8945	0.91326
DNMT3A expression	cg10164300	1.05882	0.454893	2.46455	0.8945	0.91326
DNMT3A expression	cg10254690	1.05882	0.454893	2.46455	0.8945	0.91326
DNMT3A expression	cg10273210	0.944444	0.405754	2.19832	0.8945	0.91326
DNMT3A expression	cg10363337	1.05882	0.454893	2.46455	0.8945	0.91326
DNMT3A expression	cg10636745	0.944444	0.405754	2.19832	0.8945	0.91326
DNMT3A expression	cg10825040	1.05882	0.454893	2.46455	0.8945	0.91326
DNMT3A expression	cg10943458	0.944444	0.405754	2.19832	0.8945	0.91326
DNMT3A expression	cg11970192	1.05882	0.454893	2.46455	0.8945	0.91326
DNMT3A expression	cg11998703	1.05882	0.454893	2.46455	0.8945	0.91326
DNMT3A expression	cg12685560	1.05882	0.454893	2.46455	0.8945	0.91326
DNMT3A expression	cg12850242	1.05882	0.454893	2.46455	0.8945	0.91326
DNMT3A expression	cg12978575	0.944444	0.405754	2.19832	0.8945	0.91326
DNMT3A expression	cg13306815	0.944444	0.405754	2.19832	0.8945	0.91326
DNMT3A expression	cg13317687	0.944444	0.405754	2.19832	0.8945	0.91326
DNMT3A expression	cg13558810	1.05882	0.454893	2.46455	0.8945	0.91326
DNMT3A expression	cg13575161	1.05882	0.454893	2.46455	0.8945	0.91326
DNMT3A expression	cg13805608	0.944444	0.405754	2.19832	0.8945	0.91326
DNMT3A expression	cg13830081	1.05882	0.454893	2.46455	0.8945	0.91326
DNMT3A expression	cg14058010	0.944444	0.405754	2.19832	0.8945	0.91326
DNMT3A expression	cg14257676	0.944444	0.405754	2.19832	0.8945	0.91326
DNMT3A expression	cg14279035	0.944444	0.405754	2.19832	0.8945	0.91326
DNMT3A expression	cg14319409	0.944444	0.405754	2.19832	0.8945	0.91326
DNMT3A expression	cg14428310	1.05882	0.454893	2.46455	0.8945	0.91326
DNMT3A expression	cg14484688	1.05882	0.454893	2.46455	0.8945	0.91326
DNMT3A expression	cg14521746	1.05882	0.454893	2.46455	0.8945	0.91326
DNMT3A expression	cg14611683	1.05882	0.454893	2.46455	0.8945	0.91326
DNMT3A expression	cg14674720	1.05882	0.454893	2.46455	0.8945	0.91326
DNMT3A expression	cg14692377	0.944444	0.405754	2.19832	0.8945	0.91326
DNMT3A expression	cg14940405	0.944444	0.405754	2.19832	0.8945	0.91326
DNMT3A expression	cg15110463	0.944444	0.405754	2.19832	0.8945	0.91326
DNMT3A expression	cg15201877	0.944444	0.405754	2.19832	0.8945	0.91326
DNMT3A expression	cg15313320	0.944444	0.405754	2.19832	0.8945	0.91326
DNMT3A expression	cg15832311	0.944444	0.405754	2.19832	0.8945	0.91326
DNMT3A expression	cg16045612	1.05882	0.454893	2.46455	0.8945	0.91326
DNMT3A expression	cg16192371	1.05882	0.454893	2.46455	0.8945	0.91326
DNMT3A expression	cg16379337	1.05882	0.454893	2.46455	0.8945	0.91326
DNMT3A expression	cg16489193	1.05882	0.454893	2.46455	0.8945	0.91326
DNMT3A expression	cg16541931	0.944444	0.405754	2.19832	0.8945	0.91326
DNMT3A expression	cg16603784	1.05882	0.454893	2.46455	0.8945	0.91326
DNMT3A expression	cg16738971	0.944444	0.405754	2.19832	0.8945	0.91326
DNMT3A expression	cg16909962	1.05882	0.454893	2.46455	0.8945	0.91326
DNMT3A expression	cg17009433	1.05882	0.454893	2.46455	0.8945	0.91326
DNMT3A expression	cg17185710	0.944444	0.405754	2.19832	0.8945	0.91326
DNMT3A expression	cg17328659	1.05882	0.454893	2.46455	0.8945	0.91326
DNMT3A expression	cg17694795	0.944444	0.405754	2.19832	0.8945	0.91326
DNMT3A expression	cg17758721	1.05882	0.454893	2.46455	0.8945	0.91326
DNMT3A expression	cg17866732	0.944444	0.405754	2.19832	0.8945	0.91326
DNMT3A expression	cg18055623	0.944444	0.405754	2.19832	0.8945	0.91326
DNMT3A expression	cg18236477	0.944444	0.405754	2.19832	0.8945	0.91326
DNMT3A expression	cg18622870	1.05882	0.454893	2.46455	0.8945	0.91326
DNMT3A expression	cg18795809	0.944444	0.405754	2.19832	0.8945	0.91326
DNMT3A expression	cg19162106	0.944444	0.405754	2.19832	0.8945	0.91326
DNMT3A expression	cg19464016	1.05882	0.454893	2.46455	0.8945	0.91326
DNMT3A expression	cg19574915	1.05882	0.454893	2.46455	0.8945	0.91326
DNMT3A expression	cg19639560	1.05882	0.454893	2.46455	0.8945	0.91326
DNMT3A expression	cg19641455	0.944444	0.405754	2.19832	0.8945	0.91326
DNMT3A expression	cg19768599	0.944444	0.405754	2.19832	0.8945	0.91326
DNMT3A expression	cg19869746	0.944444	0.405754	2.19832	0.8945	0.91326
DNMT3A expression	cg19904265	1.05882	0.454893	2.46455	0.8945	0.91326
DNMT3A expression	cg20194973	0.944444	0.405754	2.19832	0.8945	0.91326
DNMT3A expression	cg20315346	0.944444	0.405754	2.19832	0.8945	0.91326
DNMT3A expression	cg20375220	0.944444	0.405754	2.19832	0.8945	0.91326
DNMT3A expression	cg20638016	1.05882	0.454893	2.46455	0.8945	0.91326
DNMT3A expression	cg20673481	0.944444	0.405754	2.19832	0.8945	0.91326
DNMT3A expression	cg20977794	1.05882	0.454893	2.46455	0.8945	0.91326
DNMT3A expression	cg21072025	0.944444	0.405754	2.19832	0.8945	0.91326
DNMT3A expression	cg21431125	1.05882	0.454893	2.46455	0.8945	0.91326
DNMT3A expression	cg22149516	0.944444	0.405754	2.19832	0.8945	0.91326
DNMT3A expression	cg22450406	0.944444	0.405754	2.19832	0.8945	0.91326
DNMT3A expression	cg22579950	1.05882	0.454893	2.46455	0.8945	0.91326
DNMT3A expression	cg22598841	1.05882	0.454893	2.46455	0.8945	0.91326
DNMT3A expression	cg22711679	1.05882	0.454893	2.46455	0.8945	0.91326
DNMT3A expression	cg23091758	1.05882	0.454893	2.46455	0.8945	0.91326
DNMT3A expression	cg23428445	1.05882	0.454893	2.46455	0.8945	0.91326
DNMT3A expression	cg23490822	1.05882	0.454893	2.46455	0.8945	0.91326
DNMT3A expression	cg23681664	0.944444	0.405754	2.19832	0.8945	0.91326
DNMT3A expression	cg23737062	1.05882	0.454893	2.46455	0.8945	0.91326
DNMT3A expression	cg23756251	0.944444	0.405754	2.19832	0.8945	0.91326
DNMT3A expression	cg23861715	1.05882	0.454893	2.46455	0.8945	0.91326
DNMT3A expression	cg24051481	1.05882	0.454893	2.46455	0.8945	0.91326
DNMT3A expression	cg24074033	0.944444	0.405754	2.19832	0.8945	0.91326
DNMT3A expression	cg24338780	0.944444	0.405754	2.19832	0.8945	0.91326
DNMT3A expression	cg24459409	1.05882	0.454893	2.46455	0.8945	0.91326
DNMT3A expression	cg24621354	1.05882	0.454893	2.46455	0.8945	0.91326
DNMT3A expression	cg24888989	1.05882	0.454893	2.46455	0.8945	0.91326
DNMT3A expression	cg25047092	1.05882	0.454893	2.46455	0.8945	0.91326
DNMT3A expression	cg25139493	1.05882	0.454893	2.46455	0.8945	0.91326
DNMT3A expression	cg25334393	1.05882	0.454893	2.46455	0.8945	0.91326
DNMT3A expression	cg25397922	0.944444	0.405754	2.19832	0.8945	0.91326
DNMT3A expression	cg25712567	0.944444	0.405754	2.19832	0.8945	0.91326
DNMT3A expression	cg25942450	0.944444	0.405754	2.19832	0.8945	0.91326
DNMT3A expression	cg25987194	1.05882	0.454893	2.46455	0.8945	0.91326
DNMT3A expression	cg26118408	0.944444	0.405754	2.19832	0.8945	0.91326
DNMT3A expression	cg26161329	0.944444	0.405754	2.19832	0.8945	0.91326
DNMT3A expression	cg26669159	1.05882	0.454893	2.46455	0.8945	0.91326
DNMT3A expression	cg27024922	1.05882	0.454893	2.46455	0.8945	0.91326
DNMT3A expression	cg27209578	0.944444	0.405754	2.19832	0.8945	0.91326
DNMT3A expression	cg27320127	0.944444	0.405754	2.19832	0.8945	0.91326
DNMT3A expression	cg27335600	1.05882	0.454893	2.46455	0.8945	0.91326
DNMT3A expression	cg00160619	0.985801	0.423434	2.29506	0.9735	0.9735
DNMT3A expression	cg01071511	0.985801	0.423434	2.29506	0.9735	0.9735
DNMT3A expression	cg01875838	0.985801	0.423434	2.29506	0.9735	0.9735
DNMT3A expression	cg02078370	0.985801	0.423434	2.29506	0.9735	0.9735
DNMT3A expression	cg03688818	0.985801	0.423434	2.29506	0.9735	0.9735
DNMT3A expression	cg03777575	0.985801	0.423434	2.29506	0.9735	0.9735
DNMT3A expression	cg05262711	0.985801	0.423434	2.29506	0.9735	0.9735
DNMT3A expression	cg05708550	0.985801	0.423434	2.29506	0.9735	0.9735
DNMT3A expression	cg07584077	0.985801	0.423434	2.29506	0.9735	0.9735
DNMT3A expression	cg08224212	0.985801	0.423434	2.29506	0.9735	0.9735
DNMT3A expression	cg09849846	0.985801	0.423434	2.29506	0.9735	0.9735
DNMT3A expression	cg11594887	0.985801	0.423434	2.29506	0.9735	0.9735
DNMT3A expression	cg12016437	0.985801	0.423434	2.29506	0.9735	0.9735
DNMT3A expression	cg12189835	0.985801	0.423434	2.29506	0.9735	0.9735
DNMT3A expression	cg12737588	0.985801	0.423434	2.29506	0.9735	0.9735
DNMT3A expression	cg13612447	0.985801	0.423434	2.29506	0.9735	0.9735
DNMT3A expression	cg15092561	0.985801	0.423434	2.29506	0.9735	0.9735
DNMT3A expression	cg16368750	0.985801	0.423434	2.29506	0.9735	0.9735
DNMT3A expression	cg18145080	0.985801	0.423434	2.29506	0.9735	0.9735
DNMT3A expression	cg19291355	0.985801	0.423434	2.29506	0.9735	0.9735
DNMT3A expression	cg19780712	0.985801	0.423434	2.29506	0.9735	0.9735
DNMT3A expression	cg21623865	0.985801	0.423434	2.29506	0.9735	0.9735
DNMT3A expression	cg21877855	0.985801	0.423434	2.29506	0.9735	0.9735
DNMT3A expression	cg25585523	0.985801	0.423434	2.29506	0.9735	0.9735
DNMT3A expression	cg26596350	0.985801	0.423434	2.29506	0.9735	0.9735
